# Supplementary material for: Structure of the metastatic factor P-Rex1 reveals a two-layered autoinhibitory mechanism
Source: Nat Struct Mol Biol. 2022 Jul 21;29(8):767–73. doi: 10.1038/s41594-022-00804-9 (PMC9371973; doi:10.1038/s41594-022-00804-9)
Supplement: Supplementary file 4 — Crosslinking mass spectrometry of P-Rex1. The distance between lysine Cβ atoms are noted. [file 41594_2022_804_MOESM4_ESM.xlsx]

## Sheet: PRex1_WT
P-Rex1 BS3 CLMS						4 indep exps (combined)
Res1	Res1_Dom	Res2	Res2_Dom	Dist_AA		Total_XLs	Cβ-Cβ distance
89	DH	164	DH	75		4	14.204
89	DH	412	DEP1	323		8	11.898
182	DH	412	DEP1	230		2	16.155
201	DH	211	DH	10		9	15.644
207	DH	241	DH	34		2	16.559
207	DH	318	PH	111		4	Unmodelled
207	DH	1146	IP4P	939		4	Unmodelled
216	DH	241	DH	25		4	34.204
216	DH	318	PH	102		6	Unmodelled
216	DH	1145	IP4P	929		8	Unmodelled
216	DH	1146	IP4P	930		7	Unmodelled
231	DH	207	DH	24		24	8.897
231	DH	211	DH	20		17	15.315
231	DH	318	PH	87		2	Unmodelled
241	DH	207	DH	34		12	16.559
311	PH	315	PH	4		6	Unmodelled
318	PH	207	DH	111		5	Unmodelled
318	PH	211	DH	107		13	Unmodelled
318	PH	311	PH	7		6	Unmodelled
318	PH	312	PH	6		13	Unmodelled
318	PH	315	PH	3		18	Unmodelled
318	PH	382	PH	64		6	Unmodelled
318	PH	1145	IP4P	827		4	Unmodelled
318	PH	1146	IP4P	828		2	Unmodelled
366	PH	1145	IP4P	779		4	Unmodelled
366	PH	1146	IP4P	780		7	Unmodelled
368	PH	1145	IP4P	777		5	Unmodelled
368	PH	1146	IP4P	778		4	Unmodelled
382	PH	312	PH	70		2	Unmodelled
412	DEP1	423	DEP1	11		4	21.286
415	DEP1	424	DEP1	9		25	14.577
415	DEP1	429	DEP1	14		2	20.313
423	DEP1	429	DEP1	6		159	11.287
424	DEP1	434	DEP1	10		2	Unmodelled
429	DEP1	434	DEP1	5		8	Unmodelled
434	DEP1	609	DEP2	175		8	Unmodelled
434	DEP1	644	PDZ1	210		3	Unmodelled
482	DEP1	434	DEP1	48		29	Unmodelled
486	DEP1	434	DEP1	52		4	Unmodelled
502	DEP2	434	DEP1	68		7	Unmodelled
502	DEP2	513	DEP2	11		4	18.764
513	DEP2	502	DEP2	11		8	18.764
530	DEP2	537	DEP2	7		6	15.47
537	DEP2	609	DEP2	72		16	19.48
540	DEP2	609	DEP2	69		2	17.059
547	DEP2	530	DEP2	17		73	10.044
583	DEP2	537	DEP2	46		40	15.29
583	DEP2	607	DEP2	24		39	18.247
583	DEP2	609	DEP2	26		21	17.079
607	DEP2	434	DEP1	173		4	Unmodelled
607	DEP2	537	DEP2	70		43	15.709
607	DEP2	540	DEP2	67		2	16.153
607	DEP2	616	DEP2	9		13	21.137
607	DEP2	644	PDZ1	37		2	35.719
607	DEP2	1622	IP4P	1015		6	25.946
609	DEP2	1622	IP4P	1013		8	23.832
616	DEP2	609	DEP2	7		40	16.579
616	DEP2	644	PDZ1	28		28	19.031
616	DEP2	1622	IP4P	1006		4	12.845
642	PDZ1	649	PDZ1	7		11	8.567
642	PDZ1	705	PDZ1	63		9	17.245
644	PDZ1	609	DEP2	35		8	31.828
667	PDZ1	644	PDZ1	23		7	10.581
667	PDZ1	705	PDZ1	38		5	11.417
711	PDZ1	705	PDZ1	6		21	14.963
753	PDZ2	705	PDZ1	48		5	14.532
753	PDZ2	707	PDZ1	46		7	9.423
983	IP4P	434	DEP1	549		4	Unmodelled
983	IP4P	502	DEP2	481		7	26.767
983	IP4P	644	PDZ1	339		3	26.178
983	IP4P	999	IP4P	16		11	Unmodelled
999	IP4P	434	DEP1	565		14	Unmodelled
999	IP4P	502	DEP2	497		6	Unmodelled
999	IP4P	607	DEP2	392		3	Unmodelled
999	IP4P	609	DEP2	390		11	Unmodelled
999	IP4P	616	DEP2	383		5	Unmodelled
999	IP4P	644	PDZ1	355		8	Unmodelled
999	IP4P	1611	IP4P	612		3	Unmodelled
1031	IP4P	1637	IP4P	606		4	14.611
1145	IP4P	434	DEP1	711		2	Unmodelled
1146	IP4P	211	DH	935		5	Unmodelled
1146	IP4P	311	PH	835		4	Unmodelled
1146	IP4P	315	PH	831		4	Unmodelled
1150	IP4P	216	DH	934		2	Unmodelled
1150	IP4P	318	PH	832		2	Unmodelled
1150	IP4P	1145	IP4P	5		23	Unmodelled
1214	IP4P	1146	IP4P	68		4	Unmodelled
1217	IP4P	1145	IP4P	72		2	Unmodelled
1217	IP4P	1146	IP4P	71		8	Unmodelled
1237	IP4P	1261	IP4P	24		2	6.644
1237	IP4P	1263	IP4P	26		8	10.688
1249	IP4P	1263	IP4P	14		15	19.049
1249	IP4P	1313	IP4P	64		3	10.115
1263	IP4P	1145	IP4P	118		2	Unmodelled
1263	IP4P	1146	IP4P	117		4	Unmodelled
1304	IP4P	1094	IP4P	210		5	14.957
1313	IP4P	1249	IP4P	64		4	10.115
1390	IP4P	1637	IP4P	247		18	14.205
1507	IP4P	429	DEP1	1078		5	55.212
1528	IP4P	502	DEP2	1026		5	21.851
1611	IP4P	607	DEP2	1004		7	17.451
1611	IP4P	609	DEP2	1002		5	11.368
1637	IP4P	1622	IP4P	15		4	20.596
1637	IP4P	1632	IP4P	5		12	15.041

## Sheet: PRex1_T4L_Δloop1
P-Rex1 70 1C-E BS3 CLMS						6 indep exps (combined)
2.5 µM [Prex-1]
Res1	Res1_Dom	Res2	Res2_Dom	Dist_AA		Total_XLs	Cβ-Cβ distance
89	DH	154	DH	65		8	21
89	DH	164	DH	75		9	14
89	DH	412	PH	323		9	12
89	DH	415	PH	326		7	12
89	DH	424	DEP1	335		2	22
97	DH	154	DH	57		5	11
137	DH	141	DH	4		6	8
164	DH	398	PH	234		2	20
164	DH	607	DEP2	443		3	62
164	DH	983	IP4P	819		2	51
164	DH	1547	IP4P	1383		2	30
182	DH	502	DEP2	320		3	Unmodelled
182	DH	983	IP4P	801		3	45
182	DH	1528	IP4P	1346		5	27
207	DH	231	DH	24		3	9
280	PH	366	PH	86		5	15
280	PH	368	PH	88		4	12
398	PH	502	DEP2	104		2	Unmodelled
415	PH	424	DEP1	9		13	15
423	PH	429	DEP1	6		22	11
424	DEP1	1547	IP4P	1123		4	53
429	DEP1	434	DEP1	5		7	Unmodelled
429	DEP1	502	DEP2	73		4	Unmodelled
429	DEP1	1547	IP4P	1118		2	55
434	DEP1	482	DEP1	48		41	Unmodelled
434	DEP1	486	DEP1	52		10	Unmodelled
434	DEP1	502	DEP2	68		4	Unmodelled
434	DEP1	537	DEP2	103		3	Unmodelled
434	DEP1	607	DEP2	173		13	Unmodelled
434	DEP1	616	PDZ1	182		3	Unmodelled
434	DEP1	1060	IP4P	626		2	Unmodelled
434	DEP1	1547	IP4P	1113		4	Unmodelled
434	DEP1	1553	IP4P	1119		4	Unmodelled
434	DEP1	1611	IP4P	1177		2	Unmodelled
434	DEP1	1637	IP4P	1203		3	Unmodelled
502	DEP2	513	DEP2	11		4	Unmodelled
502	DEP2	607	DEP2	105		2	Unmodelled
502	DEP2	983	IP4P	481		6	Unmodelled
502	DEP2	1528	IP4P	1026		5	Unmodelled
502	DEP2	1547	IP4P	1045		6	Unmodelled
530	DEP2	537	DEP2	7		4	15
530	DEP2	547	DEP2	17		359	10
537	DEP2	583	DEP2	46		30	15
537	DEP2	607	DEP2	70		99	16
540	DEP2	607	DEP2	67		2	16
547	DEP2	583	DEP2	36		4	19
547	DEP2	1553	IP4P	1006		2	20
583	DEP2	607	DEP2	24		15	18
583	DEP2	1611	IP4P	1028		2	20
607	DEP2	616	PDZ1	9		8	21
607	DEP2	1611	IP4P	1004		6	17
616	PDZ1	644	PDZ1	28		9	19
642	PDZ1	649	PDZ1	7		2	9
642	PDZ1	667	PDZ1	25		4	8
642	PDZ1	705	PDZ2	63		4	17
644	PDZ1	667	PDZ1	23		55	11
667	PDZ1	705	PDZ2	38		13	11
705	PDZ2	711	PDZ2	6		2	15
705	PDZ2	753	PDZ2	48		6	15
711	PDZ2	753	PDZ2	42		16	13
926	IP4P	1069	IP4P	143		6	18
926	IP4P	1249	IP4P	323		2	17
926	IP4P	1313	IP4P	387		11	8
983	IP4P	999	IP4P	16		5	Unmodelled
983	IP4P	1528	IP4P	545		12	22
999	IP4P	1528	IP4P	529		3	Unmodelled
1094	IP4P	1290	IP4P	196		4	11
1094	IP4P	1304	IP4P	210		48	15
1249	IP4P	1263	IP4P	14		8	19
1249	IP4P	1313	IP4P	64		20	10
1366	IP4P	1528	IP4P	162		5	11
1390	IP4P	1637	IP4P	247		14	14
1528	IP4P	1547	IP4P	19		3	28
1632	IP4P	1637	IP4P	5		9	15
1.0 µM [Prex-1]
Res1	Res1_Dom	Res2	Res2_Dom	Dist_AA		Total_XLs
89	DH	154	DH	65		4	21
89	DH	164	DH	75		5	14
89	DH	412	PH	323		14	12
89	DH	415	PH	326		4	12
415	PH	424	DEP1	9		12	15
423	PH	429	DEP1	6		66	11
429	DEP1	434	DEP1	5		5	17
429	DEP1	607	DEP2	178		3	57
429	DEP1	502	DEP2	73		3	Unmodelled
434	DEP1	482	DEP1	48		30	Unmodelled
434	DEP1	486	DEP1	52		6	Unmodelled
434	DEP1	502	DEP2	68		2	Unmodelled
434	DEP1	537	DEP2	103		3	Unmodelled
434	DEP1	607	DEP2	173		6	Unmodelled
434	DEP1	616	PDZ1	182		2	Unmodelled
434	DEP1	983	IP4P	549		3	Unmodelled
434	DEP1	999	IP4P	565		4	Unmodelled
502	DEP2	513	DEP2	11		5	Unmodelled
502	DEP2	607	DEP2	105		3	Unmodelled
502	DEP2	983	IP4P	481		5	Unmodelled
502	DEP2	1528	IP4P	1026		2	Unmodelled
530	DEP2	547	DEP2	17		312	10
537	DEP2	583	DEP2	46		20	15
537	DEP2	607	DEP2	70		67	16
583	DEP2	607	DEP2	24		4	18
607	DEP2	616	PDZ1	9		2	21
607	DEP2	1611	IP4P	1004		7	17
616	PDZ1	644	PDZ1	28		6	19
642	PDZ1	649	PDZ1	7		2	9
642	PDZ1	705	PDZ2	63		3	17
644	PDZ1	667	PDZ1	23		50	11
667	PDZ1	705	PDZ2	38		12	11
705	PDZ2	711	PDZ2	6		3	15
705	PDZ2	753	PDZ2	48		8	15
707	PDZ2	753	PDZ2	46		2	9
711	PDZ2	753	PDZ2	42		6	13
926	IP4P	1069	IP4P	143		2	18
926	IP4P	1313	IP4P	387		14	8
983	IP4P	999	IP4P	16		6	Unmodelled
983	IP4P	1528	IP4P	545		2	22
1094	IP4P	1290	IP4P	196		4	11
1094	IP4P	1304	IP4P	210		11	15
1249	IP4P	1263	IP4P	14		6	19
1249	IP4P	1313	IP4P	64		14	10
1366	IP4P	1528	IP4P	162		2	11
1390	IP4P	1637	IP4P	247		13	14
1632	IP4P	1637	IP4P	5		10	15
0.5 µM [Prex-1]
Res1	Res1_Dom	Res2	Res2_Dom	Dist_AA		Total_XLs
89	DH	154	DH	65		5	21
89	DH	164	DH	75		5	14
89	DH	415	PH	326		5	12
89	DH	412	PH	323		11	12
415	PH	424	DEP1	9		9	15
423	PH	429	DEP1	6		63	11
429	DEP1	502	DEP2	73		2	Unmodelled
429	DEP1	607	DEP2	178		2	57
429	DEP1	434	DEP1	5		4
434	DEP1	486	DEP1	52		3	Unmodelled
434	DEP1	502	DEP2	68		4	Unmodelled
434	DEP1	607	DEP2	173		4	Unmodelled
434	DEP1	999	IP4P	565		4	Unmodelled
434	DEP1	482	DEP1	48		30	Unmodelled
502	DEP2	999	IP4P	497		2	Unmodelled
502	DEP2	1547	IP4P	1045		2	Unmodelled
502	DEP2	983	IP4P	481		3	Unmodelled
502	DEP2	1528	IP4P	1026		3	Unmodelled
502	DEP2	513	DEP2	11		5	Unmodelled
530	DEP2	547	DEP2	17		201	10
537	DEP2	583	DEP2	46		19	15
537	DEP2	607	DEP2	70		43	16
607	DEP2	1611	IP4P	1004		5	17
607	DEP2	616	PDZ1	9		7	21
616	PDZ1	999	IP4P	383		2	43
616	PDZ1	644	PDZ1	28		8	19
642	PDZ1	705	PDZ2	63		3	17
644	PDZ1	667	PDZ1	23		38	11
667	PDZ1	705	PDZ2	38		16	11
705	PDZ2	711	PDZ2	6		3	15
705	PDZ2	753	PDZ2	48		6	15
707	PDZ2	753	PDZ2	46		2	9
711	PDZ2	753	PDZ2	42		3	13
926	IP4P	1313	IP4P	387		10	8
983	IP4P	999	IP4P	16		4	Unmodelled
1094	IP4P	1290	IP4P	196		5	11
1094	IP4P	1304	IP4P	210		19	15
1249	IP4P	1263	IP4P	14		6	19
1249	IP4P	1313	IP4P	64		16	10
1390	IP4P	1637	IP4P	247		7	14
1632	IP4P	1637	IP4P	5		5	15

## Sheet: PRex1_DHPH-DEP1
P-Rex1 DHPH-DEP1 BS3 CLMS						2 indep exps (combined)
Res1	Res1_Dom	Res2	Res2_Dom	Dist_AA		Total_XLs	Cβ-Cβ distance
89	DH	164	DH	75		10	14
89	DH	182	DH	93		5	22
89	DH	398	PH	309		6	26
89	DH	412	DEP1	323		11	12
89	DH	502	DEP1	413		14	28
164	DH	182	DH	18		6	24
164	DH	398	PH	234		37	20
164	DH	502	DEP1	338		6	29
182	DH	201	DH	19		13	23
182	DH	398	PH	216		21	13
182	DH	412	DEP1	230		6	16
182	DH	502	DEP1	320		12	29
216	DH	502	DEP1	286		2	74
382	PH	398	PH	16		2	Unmodelled
382	PH	502	DEP1	120		4	Unmodelled
398	PH	412	DEP1	14		22	Unmodelled
398	PH	434	DEP1	36		2	Unmodelled
398	PH	502	DEP1	104		41	Unmodelled
423	DEP1	429	DEP1	6		3	Unmodelled
434	DEP1	502	DEP1	68		8	Unmodelled

## Sheet: PRex1_DHPH(T4L)DEP1
P-Rex1 DHPH(T4L) BS3 CLMS						2 indep exps (combined)
Res1	Res1_Dom	Res2	Res2_Dom	Dist_AA		Total_XLs	Cβ-Cβ distance
89	DH	164	DH	75		17	14
89	DH	182	DH	93		13	22
89	DH	398	PH	309		5	26
89	DH	412	DEP1	323		13	12
89	DH	502	DEP1	413		5	Unmodelled
164	DH	182	DH	18		4	24
164	DH	398	PH	234		21	20
164	DH	502	DEP1	338		3	Unmodelled
182	DH	201	DH	19		3	23
182	DH	398	PH	216		16	13
182	DH	412	DEP1	230		7	16
182	DH	434	DEP1	252		2	36
182	DH	502	DEP1	320		15	Unmodelled
216	DH	502	DEP1	286		3	Unmodelled
241	DH	398	PH	157		2	30
241	DH	502	DEP1	261		2	Unmodelled
304	PH	502	DEP1	198		2	Unmodelled
382	PH	398	PH	16		2	25
382	PH	502	DEP1	120		5	Unmodelled
398	PH	412	DEP1	14		11	22
398	PH	434	DEP1	36		4	44
398	PH	502	DEP1	104		19	Unmodelled
434	DEP1	502	DEP1	68		8	Unmodelled

## Sheet: PRex1_DHPH
P-Rex1 DHPH BS3 CLMS						2 indep exps (combined)
Res1	Res1_Dom	Res2	Res2_Dom	Dist_AA		Total_XLs	Cβ-Cβ distance
89	DH	154	DH	65		4	4
89	DH	164	DH	75		27	27
89	DH	182	DH	93		14	14
89	DH	398	PH	309		13	13
164	DH	182	DH	18		11	11
164	DH	398	PH	234		21	21
182	DH	201	DH	19		2	2
182	DH	398	PH	216		17	17
241	DH	398	PH	157		2	2
382	PH	398	PH	16		5	5

## Sheet: PRex1_DHPH(T4L)
P-Rex1 DHPH(T4L) BS3 CLMS						2 indep exps (combined)
Res1	Res1_Dom	Res2	Res2_Dom	Dist_AA		Total_XLs	Cβ-Cβ distance
89	DH	154	DH	65		2	21
89	DH	164	DH	75		3	14
89	DH	182	DH	93		10	22
89	DH	398	PH	309		8	26
164	DH	182	DH	18		7	24
164	DH	398	PH	234		35	20
182	DH	201	DH	19		17	23
182	DH	382	PH	200		2	36
182	DH	398	PH	216		35	13
241	DH	398	PH	157		4	30
380	PH	398	PH	18		2	27
382	PH	398	PH	16		5	25
