# Supplementary material for: Structure of the metastatic factor P-Rex1 reveals a two-layered autoinhibitory mechanism
Source: Nat Struct Mol Biol. 2022 Jul 21;29(8):767–73. doi: 10.1038/s41594-022-00804-9 (PMC9371973; doi:10.1038/s41594-022-00804-9)
Supplement: Source Data Fig. 1 — Numerical source data. [file 41594_2022_804_MOESM5_ESM.xlsx]

## Sheet: Fig 1b
Time course											k on
	full length			DH-PH-DEP1			DH-PH				full length			DH-PH-DEP1			DH-PH
Time (min)	experiment 1	experiment 2	experiment 3	experiment 1	experiment 2	experiment 3	experiment 1	experiment 2	experiment 3		experiment 1	experiment 2	experiment 3	experiment 1	experiment 2	experiment 3	experiment 1	experiment 2	experiment 3
-4.8	1.00196	1.00618	1.00269	0.997099	1.00342	1.00025	0.997397	1.00012	1.00676		0.006178	0.005108	0.004721	0.02384	0.02745	0.02524	0.1298	0.1319	0.1216
-4.26667	1.00214	0.996724	1.00321	0.998904	1.0006	1.00016	1.00338	0.998486	1.00069
-3.73333	1.00189	0.997824	0.992484	1.00098	0.997278	1.00101	1.00401	0.999092	0.998961
-3.2	1.00203	0.997074	1.00019	0.998006	0.993413	1.00718	0.994432	0.994966	1.00407
-2.66667	1.00631	1.00543	0.99831	1.00627	1.00223	0.996623	1.00345	1.00008	0.999308
-2.13333	0.991899	1.00199	0.999978	0.997343	0.998908	1.00403	0.999987	0.997433	1.0048
-1.6	0.997554	1.00111	1.00042	1.00315	1.00136	0.990948	0.999077	1.00378	0.993198
-1.06667	0.990811	1.00292	0.996429	0.996636	0.999189	0.999821	0.994511	1.00337	0.992737
-0.53333	1.00189	0.993871	1.00329	1.00284	0.999715	0.996818	1.00299	0.998453	0.998242
0	1.00347	0.996936	1.00314	0.998779	1.00394	1.00318	1.00073	1.00431	1.00137
0.533333	0.992885	0.997894	1.04013	1.02741	1.00894	1.03528	1.03272	1.02416	1.04657
1.06667	0.978209	1.00261	1.02043	1.02091	1.02556	1.02287	1.04484	1.05045	1.053
1.6	0.970147	1.01568	1.019	1.01305	1.03024	1.01825	1.05655	1.06734	1.07054
2.13333	0.965294	1.01304	1.01715	1.00901	1.03983	1.02201	1.07353	1.09466	1.08565
2.66667	0.97082	1.00636	1.01797	1.0103	1.02823	1.02554	1.09462	1.11429	1.1027
3.2	0.964376	0.994068	1.01384	1.01283	1.03012	1.01922	1.11626	1.13106	1.11112
3.73333	0.964256	0.990326	1.01558	1.02078	1.03567	1.03192	1.13617	1.15635	1.12495
4.26667	0.966093	0.989889	1.00712	1.01671	1.03621	1.02823	1.14899	1.1763	1.14114
4.8	0.973778	0.99218	1.00348	1.03095	1.03538	1.02563	1.18557	1.1912	1.14731
5.33333	0.965894	1.00001	1.01083	1.03305	1.05197	1.03388	1.19253	1.21382	1.16619
5.86667	0.962187	0.984133	1.00251	1.02803	1.04259	1.02955	1.20433	1.22462	1.1705
6.4	0.967045	0.984842	1.00518	1.03441	1.04977	1.03822	1.21253	1.24158	1.19127
6.93333	0.970974	0.988997	1.00632	1.04064	1.05216	1.03521	1.22553	1.25666	1.19861
7.46667	0.968039	0.981156	1.00605	1.04404	1.04856	1.0409	1.23634	1.27246	1.21461
8	0.97974	0.989726	1.00596	1.05072	1.05921	1.04429	1.2522	1.28286	1.2289
8.53333	0.975022	0.989605	1.00056	1.05298	1.06556	1.04614	1.26242	1.29966	1.2367
9.06667	0.972905	0.992026	1.00488	1.0526	1.07103	1.05399	1.2709	1.30912	1.24828
9.6	0.974132	0.986476	0.996786	1.06024	1.06708	1.04832	1.2775	1.32117	1.25199
10.1333	0.973147	0.990586	0.994918	1.06166	1.07736	1.05666	1.28657	1.32491	1.26175
10.6667	0.978909	0.99528	1.00427	1.06974	1.0762	1.06268	1.29847	1.33393	1.28019
11.2	0.977603	0.997001	1.0049	1.06754	1.08346	1.06128	1.30442	1.33828	1.29264
11.7333	0.978157	0.999085	1.00435	1.07679	1.08888	1.07097	1.30889	1.34245	1.30522
12.2667	0.97675	0.991619	0.99745	1.06809	1.0829	1.0699	1.3173	1.34639	1.31047
12.8	0.991144	0.998501	1.00419	1.08365	1.09245	1.07245	1.32476	1.35416	1.3142
13.3333	0.990092	1.0005	1.00885	1.09198	1.09515	1.07779	1.33705	1.36453	1.32555
13.8667	0.994579	1.00685	1.00634	1.08384	1.10011	1.07918	1.33264	1.36316	1.33028
14.4	0.989404	1.00525	1.00824	1.09152	1.103	1.08166	1.33592	1.36838	1.33718
14.9333	0.983892	1.00338	1.00797	1.09054	1.10243	1.08792	1.34682	1.36658	1.34403
15.4667	0.984003	0.998904	1.00849	1.09118	1.1031	1.08781	1.33914	1.37545	1.34902
16	0.986281	1.01227	1.00717	1.0814	1.11757	1.09459	1.34161	1.38706	1.34889
16.5333	0.977761	1.00548	1.0091	1.09071	1.11423	1.09531	1.34775	1.3838	1.36048
17.0667	0.982218	1.0033	1.0081	1.0963	1.12035	1.09359	1.33701	1.39074	1.35525
17.6	0.986474	1.00866	1.00643	1.0952	1.12476	1.09141	1.3492	1.3943	1.3508
18.1333	0.996825	1.00287	1.01173	1.10401	1.11999	1.10166	1.35877	1.40027	1.35642
18.6667	0.99313	1.01354	1.01503	1.10374	1.12441	1.10151	1.3616	1.41291	1.36796
19.2	0.994132	1.00754	1.0131	1.1078	1.12906	1.10383	1.3617	1.40771	1.36596
19.7333	0.990603	1.01411	1.01983	1.10877	1.13869	1.10999	1.36366	1.42149	1.37181
20.2667	0.992975	1.0106	1.01623	1.11006	1.1349	1.11057	1.36738	1.41353	1.36966
20.8	0.994949	1.01737	1.0162	1.11812	1.14419	1.11085	1.37404	1.42555	1.36957
21.3333	0.993814	1.0117	1.0164	1.12588	1.1376	1.11558	1.37878	1.41652	1.3725
21.8667	0.998933	1.01134	1.02009	1.11802	1.14031	1.1202	1.37495	1.42018	1.37379
22.4	0.987516	1.01356	1.02371	1.11374	1.14808	1.11676	1.36463	1.42572	1.38492
22.9333	0.990951	1.02069	1.01925	1.12078	1.15251	1.12618	1.37028	1.4316	1.38921
23.4667	0.995848	1.01942	1.01719	1.12562	1.15803	1.11988	1.36784	1.43327	1.37188
24	0.992747	1.01792	1.01862	1.12237	1.14459	1.11988	1.37445	1.42829	1.37829
24.5333	0.997258	1.02092	1.01784	1.13345	1.15389	1.1238	1.38602	1.43284	1.37789
25.0667	1.00442	1.02517	1.02363	1.13396	1.16022	1.12284	1.37725	1.43556	1.37896
25.6	1.00132	1.02378	1.0274	1.13755	1.1617	1.13152	1.38001	1.43328	1.38856
26.1333	0.994642	1.01721	1.02234	1.13327	1.15991	1.12528	1.37959	1.43291	1.37295
26.6667	1.00006	1.02071	1.02847	1.13959	1.16909	1.13216	1.38827	1.43922	1.38808
27.2	1.00428	1.02131	1.02755	1.14183	1.16231	1.13901	1.38779	1.43428	1.39572
27.7333	1.00877	1.02439	1.03114	1.14835	1.164	1.13895	1.3848	1.42987	1.39002
28.2667	1.00385	1.0235	1.01545	1.13989	1.17727	1.13351	1.38763	1.43895	1.37913
28.8	0.99956	1.02473	1.02516	1.14101	1.17582	1.13303	1.37948	1.44041	1.3848
29.3333	1.01198	1.03077	1.03246	1.14875	1.1751	1.14256	1.38287	1.44064	1.39772
29.8667	1.00571	1.03251	1.02446	1.156	1.18119	1.13416	1.3925	1.44358	1.38512
30.4	1.00928	1.02681	1.02502	1.15265	1.17753	1.13755	1.3931	1.44069	1.38907
30.9333	1.00594	1.03094	1.02309	1.15279	1.17681	1.14361	1.38361	1.43428	1.38789
31.4667	1.01282	1.02455	1.02938	1.15137	1.18287	1.14802	1.39068	1.44097	1.38828
32	1.00243	1.02042	1.03043	1.16019	1.17771	1.14435	1.38908	1.42667	1.38611
32.5333	1.00772	1.03391	1.03012	1.16461	1.18472	1.14423	1.39266	1.44127	1.38628
33.0667	1.00297	1.02949	1.03194	1.15156	1.18114	1.14933	1.3856	1.44554	1.39355
33.6	1.00996	1.03593	1.03361	1.15959	1.19811	1.15279	1.39101	1.44605	1.38832
34.1333	1.00398	1.02808	1.03055	1.1583	1.18881	1.15543	1.39304	1.43282	1.39588
34.6667	1.00751	1.0334	1.03066	1.15998	1.19141	1.15639	1.38891	1.4424	1.39188
35.2	1.01147	1.03392	1.03796	1.16997	1.19709	1.15657	1.39265	1.44343	1.38862
35.7333	1.00913	1.03999	1.03199	1.16545	1.20503	1.15132	1.39391	1.44679	1.38686
36.2667	1.01135	1.03155	1.03281	1.16755	1.19722	1.15464	1.39498	1.43871	1.38742
36.8	1.01421	1.03774	1.03894	1.17908	1.2067	1.15923	1.40025	1.44746	1.39243
37.3333	1.01116	1.03025	1.04173	1.17492	1.2001	1.15883	1.39144	1.44289	1.38987
37.8667	1.0223	1.03391	1.04135	1.1781	1.19769	1.16683	1.39713	1.44153	1.39397
38.4	1.01533	1.03842	1.04361	1.17938	1.21185	1.17318	1.40332	1.45479	1.39668
38.9333	1.01776	1.03541	1.03404	1.18112	1.20387	1.16837	1.39535	1.43284	1.38935
39.4667	1.01904	1.0336	1.03712	1.17606	1.20166	1.16915	1.39587	1.44243	1.39044
40	1.01563	1.03467	1.0403	1.18513	1.19614	1.17287	1.4027	1.43337	1.39169
40.5333	1.01874	1.03625	1.04358	1.18623	1.20451	1.17513	1.401	1.43562	1.3907
41.0667	1.02192	1.03813	1.04303	1.18897	1.20932	1.168	1.39535	1.43891	1.38206
41.6	1.02005	1.03308	1.04093	1.1863	1.20749	1.17574	1.39406	1.43065	1.39333
42.1333	1.01266	1.03724	1.04467	1.17306	1.21734	1.17854	1.38184	1.44069	1.39524
42.6667	1.01606	1.03478	1.03912	1.18839	1.20636	1.17405	1.39335	1.42717	1.39164
43.2	1.02745	1.03756	1.04661	1.18974	1.22159	1.17868	1.39377	1.43912	1.39155
43.7333	1.02363	1.04619	1.04131	1.18386	1.22248	1.16923	1.38515	1.44082	1.385
44.2667	1.02764	1.04625	1.04134	1.20175	1.22919	1.1785	1.39797	1.4437	1.38782
44.8	1.02465	1.04094	1.04165	1.19572	1.21465	1.17248	1.39648	1.43761	1.38261
45.3333	1.02555	1.04699	1.04179	1.19492	1.2306	1.17879	1.39069	1.43328	1.38567
45.8667	1.0169	1.04232	1.04801	1.19023	1.2202	1.1818	1.38688	1.43193	1.39073
46.4	1.02611	1.04837	1.04922	1.19687	1.22558	1.19056	1.38875	1.4396	1.40391
46.9333	1.02719	1.04389	1.04805	1.19754	1.22283	1.1864	1.39513	1.4408	1.39044
47.4667	1.02234	1.05104	1.04432	1.19701	1.23083	1.18361	1.38354	1.43634	1.3894
48	1.02622	1.05136	1.05113	1.20733	1.23505	1.18613	1.39446	1.4404	1.38693
48.5333	1.02052	1.04714	1.05073	1.19731	1.22919	1.1871	1.38385	1.43499	1.38197
49.0667	1.01559	1.04379	1.05602	1.20503	1.22316	1.18772	1.37987	1.42902	1.3894
49.6	1.03017	1.03871	1.04515	1.21263	1.22968	1.18762	1.39748	1.41658	1.38109
50.1333	1.03017	1.05131	1.04945	1.20928	1.24107	1.18505	1.39741	1.43309	1.38009
50.6667	1.02747	1.04834	1.055	1.203	1.23467	1.1927	1.39057	1.4334	1.38897
51.2	1.03068	1.04464	1.05367	1.21006	1.23069	1.1949	1.3921	1.43166	1.37771
51.7333	1.02692	1.0519	1.05093	1.20024	1.23637	1.19261	1.3918	1.43029	1.38401
52.2667	1.02949	1.04965	1.04706	1.21293	1.23786	1.18772	1.39127	1.43125	1.37766
52.8	1.02722	1.05468	1.05315	1.21045	1.24119	1.19207	1.38306	1.43204	1.3775
53.3333	1.02985	1.05009	1.04895	1.21796	1.23579	1.19689	1.39896	1.42621	1.38428
53.8667	1.02748	1.04919	1.05839	1.20628	1.23742	1.20044	1.38676	1.43161	1.3905
54.4	1.02976	1.05633	1.05792	1.20212	1.24452	1.20119	1.37689	1.43181	1.38973
54.9333	1.02789	1.05179	1.04811	1.21076	1.24261	1.19492	1.38038	1.42455	1.37791
55.4667	1.03577	1.05498	1.05242	1.22278	1.24418	1.19183	1.38561	1.4242	1.37076
56	1.03048	1.05877	1.05395	1.21224	1.24704	1.19742	1.38692	1.43168	1.37623
56.5333	1.02995	1.05932	1.05345	1.20989	1.24993	1.20609	1.37764	1.42121	1.38044
57.0667	1.03879	1.05386	1.05622	1.22549	1.25277	1.2003	1.39263	1.42532	1.37771
57.6	1.02794	1.05417	1.05704	1.22216	1.25112	1.1991	1.37902	1.4295	1.38299
58.1333	1.03271	1.05379	1.05974	1.2143	1.24792	1.20618	1.37802	1.42256	1.3774
58.6667	1.02738	1.06033	1.05345	1.21786	1.24785	1.19492	1.37028	1.42443	1.36569
59.2	1.0388	1.05559	1.06385	1.21474	1.24282	1.21135	1.37769	1.41533	1.37868
59.7333	1.03589	1.05926	1.06118	1.22956	1.25023	1.21142	1.38537	1.41685	1.37969
60.2667	1.03424	1.06738	1.05892	1.22013	1.25936	1.20946	1.38335	1.42747	1.38189
60.8	1.03423	1.0519	1.05521	1.21965	1.24752	1.20637	1.37063	1.41592	1.37114
61.3333	1.02889	1.06053	1.05662	1.22038	1.25144	1.20583	1.36729	1.42151	1.36881
61.8667	1.03225	1.06292	1.05759	1.2179	1.25969	1.20863	1.3746	1.42505	1.37022
62.4	1.04014	1.05842	1.05338	1.22717	1.25755	1.19949	1.38318	1.42433	1.36016
62.9333	1.03824	1.05725	1.06194	1.22553	1.25648	1.21157	1.37852	1.41916	1.37403
63.4667	1.03536	1.06588	1.06005	1.21476	1.26044	1.20838	1.37486	1.41817	1.37076
64	1.04259	1.07036	1.06674	1.22929	1.26595	1.21424	1.37735	1.42684	1.37612
64.5333	1.03812	1.06132	1.06629	1.22527	1.25609	1.21608	1.36819	1.42003	1.36977
65.0667	1.03312	1.06193	1.0633	1.21994	1.25566	1.21737	1.3708	1.41579	1.37268
65.6	1.03824	1.05378	1.06844	1.23752	1.25061	1.213	1.38117	1.40835	1.37234
66.1333	1.04115	1.0626	1.06346	1.23283	1.26494	1.21593	1.37693	1.42268	1.37267
66.6667	1.03738	1.05719	1.06167	1.23977	1.25606	1.21676	1.37946	1.4122	1.37138
67.2	1.04341	1.06769	1.06264	1.24007	1.26078	1.21586	1.37565	1.41583	1.36912
67.7333	1.04634	1.06623	1.06448	1.23663	1.26229	1.21879	1.38042	1.41696	1.36365
68.2667	1.04523	1.06409	1.06285	1.23954	1.26827	1.21839	1.37638	1.42569	1.36329
68.8	1.04387	1.06242	1.06243	1.23635	1.26315	1.21799	1.37061	1.40844	1.3665
69.3333	1.03637	1.06714	1.06195	1.23198	1.26543	1.21201	1.36931	1.41508	1.35978
69.8667	1.04267	1.07117	1.0609	1.24022	1.26156	1.21347	1.38249	1.41692	1.36433
70.4	1.04115	1.0713	1.06591	1.24243	1.26923	1.22113	1.37309	1.40923	1.36404
70.9333	1.03372	1.07313	1.06871	1.24082	1.26864	1.23491	1.37004	1.41852	1.37364
71.4667	1.03781	1.06437	1.06364	1.22843	1.27259	1.21017	1.37207	1.42134	1.3626
72	1.03846	1.06645	1.06145	1.24005	1.2681	1.22566	1.37179	1.40902	1.36182
72.5333	1.04298	1.07067	1.06524	1.242	1.26841	1.22396	1.38079	1.41135	1.36444
73.0667	1.0388	1.07439	1.0666	1.23452	1.27974	1.22117	1.3668	1.42	1.36144
73.6	1.04131	1.0725	1.06284	1.2403	1.28385	1.22554	1.36631	1.40967	1.36085
74.1333	1.04555	1.07925	1.06253	1.24486	1.28128	1.22955	1.36471	1.41756	1.36624
74.6667	1.04316	1.07384	1.07378	1.24475	1.27638	1.22693	1.3772	1.41506	1.36751
75.2	1.048	1.07558	1.07031	1.2501	1.27866	1.23019	1.37732	1.41064	1.36802
75.7333	1.04411	1.07823	1.06734	1.24265	1.27647	1.22983	1.37166	1.41365	1.36408
76.2667	1.04664	1.06907	1.0672	1.25375	1.27559	1.23348	1.36933	1.40935	1.36638
76.8	1.04902	1.08215	1.06989	1.24576	1.28764	1.22863	1.37315	1.4255	1.35928
77.3333	1.04334	1.0667	1.07255	1.24304	1.27746	1.23209	1.36643	1.40953	1.36519
77.8667	1.04561	1.07435	1.07114	1.24281	1.278	1.23177	1.36859	1.40294	1.3649
78.4	1.04843	1.07592	1.07342	1.24458	1.28679	1.23274	1.37082	1.41037	1.36099
78.9333	1.04007	1.07795	1.07226	1.24789	1.27395	1.23114	1.36726	1.40546	1.35729
79.4667	1.04409	1.0799	1.0678	1.24711	1.29291	1.2316	1.36402	1.4071	1.35745
80	1.054	1.07541	1.07577	1.25612	1.28758	1.23168	1.37159	1.40805	1.36302
80.5333	1.05074	1.07802	1.06611	1.25376	1.28307	1.23615	1.36464	1.39863	1.356
81.0667	1.04698	1.08356	1.06654	1.25536	1.28299	1.22889	1.36358	1.41348	1.3525
81.6	1.04578	1.08181	1.06795	1.25696	1.28253	1.22455	1.36699	1.40459	1.35384
82.1333	1.04467	1.08025	1.07374	1.25446	1.28997	1.23017	1.36479	1.40982	1.35114
82.6667	1.04606	1.07742	1.06968	1.25557	1.28468	1.23135	1.35994	1.40325	1.3525
83.2	1.0521	1.07861	1.07967	1.25219	1.28424	1.23027	1.36693	1.39858	1.35471
83.7333	1.04351	1.07375	1.0748	1.24894	1.27829	1.23162	1.35973	1.39558	1.35172
84.2667	1.0498	1.08087	1.07916	1.24984	1.28402	1.24086	1.36123	1.40012	1.35686
84.8	1.04157	1.07903	1.06791	1.24763	1.28529	1.23934	1.35421	1.40145	1.35589
85.3333	1.0452	1.08607	1.07141	1.25433	1.2901	1.23872	1.36369	1.4076	1.35609
85.8667	1.05143	1.07782	1.06998	1.25753	1.2826	1.23202	1.36817	1.40047	1.34959
86.4	1.04639	1.0772	1.06952	1.25438	1.27973	1.23581	1.35942	1.39506	1.35059
86.9333	1.04752	1.07793	1.08213	1.25809	1.28761	1.24184	1.36743	1.39708	1.35617
87.4667	1.04871	1.08256	1.07368	1.26582	1.2874	1.24215	1.36387	1.40241	1.35215
88	1.04619	1.0888	1.0812	1.24896	1.29049	1.24122	1.34695	1.40153	1.35172
88.5333	1.05647	1.08462	1.07219	1.26451	1.28876	1.23918	1.35882	1.40654	1.35154
89.0667	1.05336	1.08682	1.07552	1.24672	1.28847	1.24647	1.35694	1.40104	1.35413
89.6	1.04991	1.08265	1.07251	1.25471	1.28951	1.23964	1.35939	1.39742	1.34779
90.1333	1.05024	1.0824	1.07204	1.25997	1.29544	1.22962	1.35993	1.39647	1.34364
90.6667	1.06172	1.08173	1.0783	1.26696	1.29148	1.2359	1.37012	1.39697	1.35152
91.2	1.05256	1.07738	1.06975	1.25558	1.28323	1.23803	1.35836	1.3897	1.34323
91.7333	1.05486	1.08832	1.07924	1.26927	1.29284	1.24597	1.37153	1.39849	1.35482
92.2667	1.05334	1.07568	1.081	1.26343	1.28664	1.24573	1.35741	1.38866	1.34953
92.8	1.04437	1.0837	1.07904	1.259	1.28833	1.24186	1.35027	1.39274	1.34813
93.3333	1.0574	1.08576	1.07792	1.2592	1.29416	1.24378	1.35661	1.40029	1.349
93.8667	1.05487	1.08635	1.09244	1.26552	1.29399	1.24376	1.35319	1.39773	1.35224
94.4	1.0589	1.08702	1.07463	1.26171	1.2867	1.23825	1.35265	1.38868	1.33432
94.9333	1.06079	1.08492	1.07478	1.27328	1.29743	1.24168	1.36264	1.39273	1.34788
95.4667	1.06065	1.09248	1.08147	1.2752	1.28729	1.24567	1.35564	1.38705	1.34362
96	1.06125	1.09563	1.08219	1.27544	1.29504	1.24423	1.35444	1.3947	1.34159
96.5333	1.05318	1.09294	1.08687	1.25662	1.30544	1.24844	1.35319	1.39772	1.34509
97.0667	1.0529	1.08573	1.08303	1.27021	1.29718	1.23848	1.35933	1.39424	1.3395
97.6	1.05134	1.0871	1.08556	1.26444	1.29442	1.23612	1.35224	1.38624	1.34475
98.1333	1.05578	1.08835	1.08448	1.26374	1.30017	1.24447	1.34889	1.39017	1.33997
98.6667	1.06046	1.08215	1.08144	1.27159	1.29126	1.24538	1.35564	1.38819	1.34785
99.2	1.05961	1.09594	1.08193	1.2676	1.29569	1.24668	1.35914	1.38975	1.3393
99.7333	1.05578	1.09308	1.08348	1.26675	1.29678	1.25015	1.34691	1.38795	1.34119
100.267	1.06434	1.08466	1.08439	1.27525	1.29101	1.24907	1.35914	1.38477	1.33662
100.8	1.05215	1.0929	1.07658	1.27652	1.30203	1.25094	1.34838	1.38822	1.33775
101.333	1.04905	1.08729	1.08796	1.27281	1.29374	1.24957	1.34735	1.39173	1.33866
101.867	1.05723	1.09181	1.0907	1.26702	1.29895	1.24994	1.3599	1.39083	1.34396
102.4	1.06358	1.08557	1.08247	1.27574	1.29482	1.24207	1.35514	1.38009	1.33233
102.933	1.04701	1.09824	1.08406	1.25647	1.29615	1.24812	1.33547	1.38432	1.33837
103.467	1.05666	1.08434	1.09076	1.27733	1.29599	1.24199	1.35652	1.38163	1.33512
104	1.06161	1.09106	1.08228	1.28085	1.30012	1.24507	1.34731	1.38351	1.34343
104.533	1.05821	1.08378	1.08591	1.27239	1.28941	1.25219	1.34885	1.37796	1.33536
105.067	1.05372	1.09155	1.08926	1.27154	1.29243	1.2489	1.35143	1.38108	1.33967
