# Supplementary material for: Structure of the metastatic factor P-Rex1 reveals a two-layered autoinhibitory mechanism
Source: Nat Struct Mol Biol. 2022 Jul 21;29(8):767–73. doi: 10.1038/s41594-022-00804-9 (PMC9371973; doi:10.1038/s41594-022-00804-9)
Supplement: Source Data Fig. 2 — Numerical source data. [file 41594_2022_804_MOESM6_ESM.xlsx]

## Sheet: Fig 2d
Time course
	L178E/T240N			T240K			L177E			T240N			L178E			DH-PH-DEP1
Time (min)	experiment 1	experiment 2	experiment 3	experiment 1	experiment 2	experiment 3	experiment 1	experiment 2	experiment 3	experiment 1	experiment 2	experiment 3	experiment 1	experiment 2	experiment 3	experiment 1	experiment 2	experiment 3
-4.8	1.01228	1.00081	0.998786	1.0116	1.01277	1.00924	1.01394	1.00418	0.994052	1.01028	1.01545	1.00987	1.01097	0.998372	0.997261	1.00599	1.00138	1.00104
-4.26667	1.01154	0.999116	1.00291	1.00688	1.00902	1.00506	1.00769	0.997887	1.00472	1.00556	1.00684	1.00408	1.0107	0.997561	1.00343	1.01023	1.00204	0.998026
-3.73333	1.01257	0.999618	1.00329	1.0119	1.00207	1.00291	1.01061	1.00433	0.997357	1.01304	1.00605	1.00093	1.01076	1.00193	1.0042	1.0055	0.999481	1.00332
-3.2	1.01008	1.00245	1.00121	1.0145	1.00124	0.990003	1.00896	1.00049	0.99772	1.01454	0.998657	0.994382	1.01005	1.00152	0.995277	1.01438	1.00329	0.998189
-2.66667	1.0116	0.999864	0.99716	1.00524	0.994732	1.00294	1.01165	0.996868	1.00053	1.01001	0.991087	0.997344	1.00778	0.999328	1.00214	1.01493	1.00134	1.00193
-2.13333	1.00955	0.993875	1.00575	1.01696	0.994469	0.993313	1.00843	0.997353	1.00797	1.01259	1.00061	0.996927	1.01114	0.996871	1.00327	1.01326	0.996221	1.00764
-1.6	1.00529	1.00068	1.00405	1.00983	0.993872	0.99886	1.00996	0.999176	1.00963	1.00866	0.999548	1.00495	1.01505	0.993824	1.00357	1.00765	0.994997	1.008
-1.06667	1.00564	1.00129	1.00162	1.0015	0.994118	1.00605	1.00726	1.00116	0.9982	1.0032	0.989695	1.00392	1.00308	1.00493	1.00352	1.00715	0.999952	0.991592
-0.53333	1.00584	0.998569	0.991766	1.01075	0.992614	0.987697	1.00896	0.999646	0.993187	1.01018	0.992406	0.986428	1.0075	1.00172	0.991081	1.00749	1.00147	0.9931
0	1.00941	1.00379	0.993486	1.00463	1.0054	1.00394	1.00635	0.998969	0.996709	1.00575	0.999947	1.00131	1.00677	1.00395	0.99625	1.00725	0.999895	0.997293
0.533333	1.03165	1.02433	1.07269	1.03717	1.01869	1.07778	1.01995	1.02571	1.07626	1.02148	1.01073	1.05742	1.01267	1.0214	1.0752	1.01615	1.01218	1.07863
1.06667	1.06801	1.046	1.05607	1.03707	1.03178	1.0458	1.0465	1.04506	1.04279	1.02301	1.0118	1.0304	1.03854	1.03768	1.04239	1.0342	1.03405	1.03534
1.6	1.07311	1.04305	1.07233	1.06891	1.0431	1.07234	1.03956	1.03132	1.05237	1.04084	1.0177	1.04232	1.03816	1.0344	1.05752	1.03036	1.01862	1.03885
2.13333	1.08761	1.05789	1.08196	1.06255	1.06505	1.06374	1.05403	1.04319	1.04669	1.03922	1.03249	1.02746	1.03916	1.03894	1.05422	1.03362	1.01832	1.02877
2.66667	1.09143	1.07266	1.10755	1.07593	1.07973	1.08365	1.04365	1.04886	1.05458	1.04255	1.04012	1.03716	1.03744	1.03795	1.05692	1.02568	1.02165	1.02684
3.2	1.11242	1.08226	1.12061	1.08682	1.07525	1.10027	1.05139	1.04709	1.07035	1.05517	1.02672	1.04445	1.04666	1.04146	1.06789	1.02989	1.01775	1.02996
3.73333	1.14079	1.10236	1.12987	1.11469	1.09437	1.10914	1.06333	1.05928	1.0704	1.06717	1.04293	1.05039	1.05127	1.05055	1.06573	1.03187	1.02457	1.02472
4.26667	1.1385	1.11119	1.15104	1.1085	1.10665	1.15661	1.05961	1.06186	1.07889	1.05371	1.0439	1.07338	1.04956	1.05517	1.07086	1.02704	1.01408	1.02153
4.8	1.15322	1.12873	1.16485	1.12953	1.10756	1.13719	1.05799	1.07157	1.08848	1.07875	1.04206	1.06413	1.04864	1.06216	1.07638	1.01941	1.023	1.02005
5.33333	1.17267	1.13988	1.17962	1.13285	1.13583	1.16927	1.07089	1.07716	1.08603	1.07821	1.05571	1.089	1.05481	1.06206	1.08692	1.02512	1.01455	1.02062
5.86667	1.18617	1.15134	1.20176	1.14746	1.12992	1.17495	1.07283	1.07118	1.10638	1.08266	1.04487	1.085	1.05812	1.05759	1.09128	1.03388	1.00837	1.02956
6.4	1.20043	1.16129	1.20493	1.1418	1.13533	1.18367	1.08022	1.08362	1.10172	1.07899	1.04383	1.08803	1.06698	1.06743	1.08647	1.03234	1.01666	1.01746
6.93333	1.20402	1.17559	1.22595	1.1604	1.15385	1.21153	1.07615	1.08407	1.11647	1.08866	1.05408	1.104	1.0637	1.0626	1.10147	1.02048	1.00687	1.02403
7.46667	1.22996	1.18839	1.24177	1.16939	1.18662	1.22055	1.08591	1.09232	1.12406	1.09834	1.08734	1.10299	1.07891	1.07655	1.10636	1.03225	1.01179	1.02877
8	1.24105	1.19682	1.25173	1.18485	1.1784	1.21357	1.09174	1.09909	1.13342	1.10055	1.06986	1.10544	1.07881	1.08356	1.1183	1.0293	1.02011	1.02393
8.53333	1.24653	1.20889	1.26874	1.18469	1.18342	1.22155	1.08888	1.09406	1.14133	1.10042	1.0719	1.10368	1.07399	1.08464	1.12755	1.03018	1.01082	1.02494
9.06667	1.2621	1.2144	1.28057	1.1995	1.19938	1.24832	1.09399	1.10976	1.14081	1.11417	1.08789	1.13189	1.08443	1.077	1.12414	1.02767	1.00871	1.01958
9.6	1.28384	1.2355	1.28667	1.2056	1.21036	1.24854	1.0999	1.11404	1.15122	1.12198	1.09107	1.12585	1.08708	1.08795	1.13118	1.02823	1.00861	1.02096
10.1333	1.28689	1.22802	1.30643	1.22151	1.20133	1.24552	1.10364	1.11561	1.15927	1.13086	1.07558	1.11737	1.0851	1.08906	1.13894	1.02887	1.00962	1.01858
10.6667	1.30486	1.23942	1.30595	1.24315	1.22841	1.28757	1.12459	1.12274	1.16622	1.14866	1.09521	1.15552	1.11049	1.08867	1.14462	1.03705	1.00649	1.02324
11.2	1.30279	1.24375	1.30257	1.23482	1.22692	1.29166	1.12047	1.12739	1.16443	1.13277	1.08552	1.15529	1.09995	1.0943	1.14285	1.02468	1.0126	1.01681
11.7333	1.30672	1.24669	1.31151	1.23775	1.21955	1.30065	1.11555	1.13698	1.17484	1.13636	1.09445	1.16979	1.09756	1.10067	1.15506	1.0213	1.00961	1.02956
12.2667	1.30259	1.2533	1.31003	1.26707	1.2383	1.30237	1.11653	1.1374	1.17747	1.14896	1.10136	1.15852	1.10816	1.10615	1.16359	1.02764	1.01293	1.02158
12.8	1.31747	1.24942	1.31771	1.2733	1.26383	1.31403	1.1327	1.14202	1.18884	1.15548	1.11186	1.1741	1.11449	1.11024	1.17001	1.03007	1.01177	1.02518
13.3333	1.30259	1.26761	1.33075	1.26831	1.27437	1.32544	1.12629	1.1571	1.19835	1.15014	1.11875	1.17852	1.1082	1.11722	1.18432	1.02767	1.01425	1.0286
13.8667	1.30363	1.26731	1.3348	1.27347	1.27432	1.34848	1.12667	1.1614	1.20753	1.14956	1.1133	1.18838	1.11079	1.11799	1.18431	1.02821	1.0103	1.03074
14.4	1.31035	1.27599	1.34072	1.29603	1.28501	1.35947	1.13182	1.15952	1.2197	1.16735	1.12736	1.20291	1.11316	1.12148	1.20611	1.02704	1.01688	1.03725
14.9333	1.30976	1.26452	1.33539	1.30891	1.2872	1.36081	1.13585	1.16464	1.21302	1.17429	1.12602	1.19397	1.11214	1.12211	1.19205	1.02625	1.01644	1.03512
15.4667	1.31446	1.27003	1.34817	1.31489	1.28361	1.36764	1.13861	1.16343	1.21767	1.17258	1.12284	1.19766	1.12073	1.1203	1.20693	1.02975	1.01452	1.03539
16	1.31631	1.28079	1.35107	1.30344	1.29656	1.37906	1.13539	1.17135	1.23257	1.16203	1.13184	1.2039	1.11429	1.12609	1.20744	1.02826	1.01533	1.03815
16.5333	1.32426	1.28244	1.35262	1.31539	1.30377	1.36885	1.13956	1.17101	1.22815	1.1787	1.13254	1.20348	1.11862	1.12953	1.19909	1.02681	1.00786	1.03566
17.0667	1.32417	1.27942	1.36635	1.32538	1.29376	1.3748	1.14524	1.18182	1.2362	1.18513	1.13228	1.21264	1.11913	1.127	1.2152	1.0285	1.01664	1.04033
17.6	1.34763	1.28655	1.35987	1.32998	1.2963	1.38912	1.1558	1.18493	1.23166	1.17677	1.12782	1.21787	1.13682	1.13726	1.20498	1.03328	1.02081	1.03653
18.1333	1.34048	1.28778	1.3707	1.32908	1.31071	1.38611	1.15581	1.18248	1.24295	1.18075	1.13839	1.22872	1.12839	1.14083	1.21564	1.0315	1.0133	1.03735
18.6667	1.34301	1.2996	1.36467	1.32924	1.31651	1.39122	1.15552	1.18699	1.23833	1.19044	1.14716	1.22756	1.12885	1.14181	1.2095	1.02862	1.01759	1.03824
19.2	1.35161	1.29451	1.37218	1.34151	1.31524	1.39001	1.16284	1.19036	1.24156	1.19799	1.14525	1.22737	1.13971	1.13485	1.2099	1.02524	1.01487	1.03768
19.7333	1.35538	1.30189	1.37852	1.34412	1.30904	1.38584	1.16243	1.18822	1.25225	1.19469	1.14273	1.22837	1.13879	1.14446	1.21406	1.027	1.0205	1.0395
20.2667	1.35771	1.31124	1.38708	1.33899	1.32179	1.38585	1.16004	1.20236	1.25159	1.19234	1.14723	1.23612	1.13807	1.15156	1.21811	1.03281	1.01967	1.03635
20.8	1.36103	1.31319	1.38987	1.34868	1.33184	1.40065	1.16838	1.19699	1.25623	1.20383	1.15249	1.24666	1.14161	1.15361	1.22529	1.02913	1.02457	1.05029
21.3333	1.36258	1.31048	1.38312	1.33771	1.32157	1.39783	1.16565	1.20137	1.25528	1.19917	1.14745	1.24269	1.13897	1.14947	1.21914	1.03773	1.01884	1.04771
21.8667	1.36773	1.30733	1.39313	1.34459	1.32832	1.39842	1.17292	1.18924	1.2657	1.20808	1.14673	1.24628	1.14804	1.15074	1.2318	1.03668	1.01723	1.04299
22.4	1.3697	1.3159	1.39113	1.34238	1.33542	1.39954	1.16558	1.20464	1.25577	1.2029	1.15848	1.24762	1.14065	1.15642	1.22829	1.03361	1.01776	1.04116
22.9333	1.36774	1.31855	1.39248	1.34591	1.31647	1.40576	1.17959	1.20194	1.26536	1.20785	1.14675	1.24665	1.14846	1.15543	1.23315	1.03632	1.01757	1.04493
23.4667	1.37513	1.31584	1.40594	1.34607	1.34333	1.41248	1.18517	1.21126	1.26724	1.21098	1.16054	1.25176	1.15616	1.16246	1.2459	1.03369	1.02846	1.05202
24	1.37732	1.33303	1.40795	1.34456	1.34687	1.41491	1.17961	1.21579	1.27633	1.20873	1.15893	1.25581	1.14991	1.16772	1.24899	1.03105	1.02429	1.05027
24.5333	1.3829	1.32817	1.40284	1.3515	1.34006	1.41429	1.18686	1.21881	1.26774	1.2112	1.1597	1.24759	1.15284	1.16678	1.24022	1.04012	1.02082	1.04845
25.0667	1.3811	1.33526	1.40553	1.34584	1.3555	1.40798	1.17646	1.22216	1.26896	1.20442	1.17023	1.24895	1.15391	1.16909	1.24029	1.03554	1.03183	1.04232
25.6	1.38869	1.3437	1.39939	1.35173	1.35145	1.41453	1.18477	1.2276	1.27728	1.20898	1.1644	1.26048	1.15273	1.17323	1.25075	1.03483	1.02127	1.05092
26.1333	1.38618	1.33913	1.41241	1.35936	1.3472	1.42337	1.18609	1.21755	1.28203	1.21717	1.17364	1.26871	1.15746	1.16894	1.25452	1.03719	1.01597	1.05569
26.6667	1.38694	1.334	1.41043	1.36337	1.35601	1.42934	1.18519	1.22599	1.28432	1.21151	1.17437	1.26101	1.16389	1.17249	1.2596	1.04319	1.02552	1.05717
27.2	1.38807	1.34122	1.40743	1.36313	1.35986	1.41574	1.19053	1.22287	1.28255	1.21819	1.16781	1.25937	1.1645	1.17175	1.26265	1.04016	1.0267	1.0501
27.7333	1.38628	1.3451	1.43079	1.36439	1.36	1.4326	1.19225	1.231	1.29575	1.21345	1.1691	1.27153	1.1632	1.1787	1.27163	1.03775	1.02759	1.05904
28.2667	1.38752	1.34341	1.41792	1.36619	1.36459	1.42501	1.19527	1.2287	1.28551	1.22473	1.17195	1.26283	1.16913	1.17619	1.26653	1.04279	1.02459	1.05194
28.8	1.39524	1.34396	1.41191	1.37525	1.36041	1.4311	1.19285	1.22284	1.28924	1.23254	1.17226	1.26229	1.16695	1.1728	1.26614	1.04401	1.02636	1.05473
29.3333	1.40081	1.34312	1.41877	1.37387	1.37215	1.43026	1.19827	1.2322	1.28856	1.22251	1.18249	1.26484	1.17391	1.18223	1.26575	1.04186	1.02884	1.05274
29.8667	1.39925	1.3513	1.4269	1.36837	1.37575	1.43672	1.19417	1.23738	1.29677	1.22584	1.18518	1.2753	1.17017	1.18481	1.27509	1.03806	1.02558	1.05984
30.4	1.40167	1.34503	1.42474	1.37137	1.36321	1.43346	1.19892	1.23893	1.29819	1.22705	1.17414	1.2773	1.17233	1.18393	1.27361	1.04237	1.02719	1.06151
30.9333	1.40651	1.35428	1.4295	1.37525	1.36933	1.43998	1.2053	1.2439	1.30223	1.224	1.18259	1.28427	1.17616	1.19478	1.28165	1.04314	1.03225	1.06083
31.4667	1.39465	1.35645	1.42483	1.37924	1.36786	1.44298	1.20025	1.24055	1.29662	1.23167	1.18413	1.28202	1.1708	1.18913	1.27538	1.04308	1.03367	1.06013
32	1.39851	1.35682	1.43828	1.37674	1.37399	1.44471	1.20295	1.24513	1.31059	1.23189	1.1876	1.2825	1.17624	1.18933	1.28788	1.03631	1.03245	1.06304
32.5333	1.40411	1.35296	1.42948	1.38082	1.36597	1.44379	1.20717	1.24614	1.30844	1.23122	1.17711	1.2854	1.17757	1.18933	1.27908	1.04498	1.02281	1.05934
33.0667	1.40308	1.35857	1.42548	1.37632	1.37252	1.43625	1.20664	1.24883	1.30972	1.2287	1.19112	1.284	1.17871	1.19264	1.28138	1.04273	1.03144	1.06391
33.6	1.39624	1.35859	1.42889	1.37719	1.37401	1.43495	1.19993	1.24573	1.31423	1.22867	1.1915	1.27939	1.1742	1.20251	1.28269	1.03772	1.03169	1.06093
34.1333	1.40802	1.36271	1.43213	1.37569	1.37273	1.43859	1.2073	1.24561	1.30508	1.22936	1.18595	1.28723	1.17927	1.19365	1.28352	1.04091	1.03144	1.05989
34.6667	1.4043	1.35842	1.42804	1.38248	1.37349	1.44401	1.2085	1.24927	1.3136	1.22972	1.19037	1.29399	1.18271	1.19448	1.2884	1.04307	1.03086	1.06288
35.2	1.40294	1.36595	1.4178	1.38633	1.38419	1.41278	1.2046	1.25516	1.30555	1.23234	1.19644	1.26707	1.17909	1.19865	1.28225	1.04312	1.03498	1.05955
35.7333	1.40134	1.37592	1.42707	1.38546	1.39152	1.44206	1.20784	1.26147	1.31568	1.23548	1.1971	1.29232	1.18487	1.20882	1.29002	1.03947	1.04138	1.06316
36.2667	1.40498	1.36273	1.42555	1.38377	1.384	1.4337	1.20647	1.25673	1.31324	1.24006	1.19395	1.28584	1.18047	1.19893	1.28695	1.04217	1.03122	1.06204
36.8	1.40776	1.37	1.43067	1.38721	1.38738	1.43922	1.21378	1.2574	1.31526	1.23677	1.19759	1.29032	1.18691	1.20826	1.29169	1.04586	1.03138	1.05978
37.3333	1.41231	1.35698	1.43558	1.39139	1.38044	1.42866	1.21429	1.25408	1.31693	1.2442	1.19239	1.28896	1.18924	1.19259	1.29888	1.05208	1.02971	1.07123
37.8667	1.41159	1.36738	1.42538	1.39297	1.38339	1.43766	1.22025	1.25952	1.30907	1.23896	1.19976	1.29423	1.189	1.20655	1.2942	1.04787	1.03195	1.06722
38.4	1.41336	1.36565	1.42595	1.39801	1.38118	1.44015	1.21757	1.255	1.3109	1.24318	1.20149	1.29798	1.18766	1.20355	1.29803	1.04401	1.03308	1.05921
38.9333	1.40561	1.37168	1.42776	1.38743	1.38541	1.44026	1.21946	1.26053	1.32128	1.24762	1.20764	1.29582	1.18681	1.2109	1.29954	1.04451	1.03513	1.06534
39.4667	1.41128	1.36784	1.43058	1.38681	1.38537	1.43735	1.21676	1.25862	1.31965	1.24068	1.19344	1.2977	1.19177	1.20873	1.3058	1.04767	1.03134	1.06369
40	1.40934	1.36822	1.43261	1.38701	1.38077	1.45252	1.22226	1.26138	1.32383	1.24703	1.20783	1.30956	1.19266	1.20508	1.2962	1.04277	1.03409	1.06146
40.5333	1.41246	1.36763	1.42063	1.39873	1.37781	1.43029	1.22067	1.26604	1.30404	1.2489	1.19488	1.29208	1.19634	1.20639	1.28665	1.05194	1.02819	1.05472
41.0667	1.40672	1.36577	1.43777	1.39699	1.38112	1.44091	1.21395	1.25802	1.32522	1.24901	1.20022	1.30109	1.19172	1.2018	1.2994	1.05154	1.03283	1.06676
41.6	1.40251	1.37484	1.43554	1.39525	1.38697	1.44879	1.21962	1.26728	1.33288	1.24577	1.20422	1.31419	1.1893	1.21109	1.30902	1.04195	1.03275	1.07107
42.1333	1.40424	1.36523	1.42828	1.3974	1.3859	1.45034	1.21557	1.26114	1.33156	1.24115	1.1988	1.31305	1.19088	1.20997	1.29874	1.04692	1.03275	1.06148
42.6667	1.40931	1.37144	1.42989	1.39388	1.38933	1.44164	1.2186	1.26816	1.32628	1.23935	1.20619	1.30247	1.19109	1.21127	1.30721	1.04784	1.03625	1.0609
43.2	1.4088	1.37357	1.42842	1.3947	1.39557	1.43844	1.21947	1.26612	1.32751	1.25047	1.20137	1.3051	1.19487	1.21094	1.30076	1.04441	1.0361	1.06462
43.7333	1.40251	1.37836	1.43832	1.3946	1.38898	1.44478	1.22333	1.27276	1.32345	1.24563	1.21747	1.30949	1.19755	1.21816	1.31394	1.04923	1.03773	1.07244
44.2667	1.39627	1.37248	1.42725	1.39323	1.38548	1.44753	1.21844	1.2701	1.32731	1.24987	1.21045	1.30184	1.1947	1.21327	1.31102	1.04208	1.02985	1.06651
44.8	1.40174	1.37246	1.42793	1.39768	1.39011	1.44579	1.21658	1.274	1.3277	1.24454	1.21216	1.30567	1.19426	1.21808	1.30837	1.0434	1.04043	1.06927
45.3333	1.39665	1.37072	1.43059	1.39285	1.38926	1.43804	1.22505	1.26722	1.33746	1.24726	1.21353	1.3117	1.18978	1.22247	1.31302	1.04985	1.03687	1.0774
45.8667	1.40275	1.37933	1.42935	1.39745	1.39773	1.44485	1.21902	1.2776	1.33347	1.24844	1.21784	1.31544	1.19342	1.22092	1.31155	1.04132	1.04278	1.0722
46.4	1.3994	1.37032	1.43472	1.39592	1.38304	1.45368	1.21749	1.26894	1.33328	1.24804	1.2135	1.32046	1.19184	1.2185	1.3184	1.05131	1.03589	1.07299
46.9333	1.39741	1.37727	1.42897	1.38817	1.38885	1.43701	1.22517	1.27726	1.34106	1.24569	1.21193	1.31314	1.19818	1.21931	1.31808	1.04603	1.04032	1.07214
47.4667	1.39501	1.37021	1.42315	1.39789	1.38713	1.43165	1.21956	1.27773	1.32199	1.25089	1.21598	1.30413	1.19357	1.22073	1.31565	1.04229	1.0404	1.06658
48	1.40096	1.37499	1.42596	1.39332	1.39399	1.45246	1.22238	1.27314	1.33425	1.25137	1.22117	1.32242	1.19605	1.22892	1.31507	1.04708	1.04108	1.07638
48.5333	1.39881	1.37596	1.43803	1.39903	1.40168	1.45717	1.22253	1.28317	1.3321	1.25453	1.22253	1.3266	1.19851	1.222	1.32382	1.04758	1.03872	1.07231
49.0667	1.39329	1.37239	1.42839	1.40027	1.3932	1.44767	1.22669	1.28171	1.3452	1.25422	1.22635	1.31984	1.19367	1.2235	1.32258	1.0466	1.04397	1.07374
49.6	1.39979	1.37112	1.4295	1.39422	1.39327	1.45328	1.22407	1.28141	1.33415	1.25381	1.22796	1.31148	1.20036	1.2253	1.32073	1.04215	1.04172	1.07143
50.1333	1.40212	1.36914	1.43651	1.40223	1.39612	1.44776	1.22802	1.28301	1.3498	1.26311	1.22329	1.32295	1.19992	1.22352	1.33504	1.04826	1.03665	1.07583
50.6667	1.40562	1.37519	1.42986	1.39731	1.38961	1.44284	1.22887	1.27996	1.34273	1.25283	1.22267	1.32707	1.1995	1.22435	1.3252	1.04566	1.04478	1.07185
51.2	1.39989	1.35993	1.43491	1.40369	1.38266	1.45791	1.22421	1.26781	1.34554	1.25953	1.21632	1.32393	1.20297	1.21629	1.33201	1.04989	1.03279	1.0772
51.7333	1.40451	1.37407	1.42581	1.3965	1.39475	1.43263	1.22953	1.28257	1.33589	1.25581	1.22517	1.31294	1.19792	1.22554	1.32665	1.04833	1.03999	1.07055
52.2667	1.40371	1.36953	1.43159	1.39644	1.3894	1.44976	1.22897	1.27099	1.34827	1.25246	1.22691	1.32591	1.20195	1.22244	1.33106	1.04915	1.03534	1.0783
52.8	1.3963	1.37488	1.43731	1.39626	1.40347	1.45057	1.22563	1.28626	1.34149	1.26231	1.2316	1.32416	1.20501	1.23035	1.32968	1.05028	1.04502	1.07541
53.3333	1.40161	1.36785	1.4387	1.40092	1.39099	1.4488	1.23453	1.28372	1.3514	1.25856	1.22738	1.32468	1.20731	1.22838	1.33098	1.05199	1.04086	1.07205
53.8667	1.39114	1.36453	1.42849	1.40273	1.39427	1.45071	1.22661	1.28539	1.3509	1.267	1.22824	1.32483	1.20587	1.22876	1.33532	1.05402	1.04095	1.07801
54.4	1.40187	1.37226	1.4329	1.39672	1.3932	1.45052	1.23703	1.28996	1.34949	1.25916	1.23249	1.32174	1.20485	1.23375	1.33944	1.0536	1.04732	1.07884
54.9333	1.40355	1.38269	1.42895	1.40478	1.39779	1.45225	1.23424	1.29223	1.34939	1.25709	1.23119	1.33224	1.20553	1.23293	1.33893	1.05225	1.04526	1.08325
55.4667	1.39948	1.37428	1.44255	1.39513	1.39703	1.44316	1.23362	1.28363	1.34562	1.25873	1.23113	1.32998	1.20931	1.22633	1.33927	1.04866	1.04205	1.08332
56	1.39995	1.38056	1.43207	1.40113	1.4049	1.44156	1.23341	1.29112	1.34522	1.26116	1.24014	1.32788	1.20894	1.23587	1.33112	1.05143	1.04434	1.07852
56.5333	1.39905	1.38324	1.43114	1.40549	1.40717	1.44123	1.23467	1.29817	1.35107	1.25861	1.24052	1.3246	1.21311	1.24207	1.339	1.05346	1.04986	1.07657
57.0667	1.39864	1.38309	1.42856	1.40391	1.39924	1.44603	1.23561	1.28821	1.34945	1.25992	1.23824	1.32248	1.213	1.23848	1.33628	1.05491	1.04689	1.07589
57.6	1.39538	1.36802	1.43454	1.40389	1.3959	1.44751	1.23355	1.28394	1.34971	1.26154	1.23107	1.32369	1.20974	1.23492	1.34094	1.05538	1.03951	1.08339
58.1333	1.40352	1.38472	1.4309	1.40918	1.39989	1.45475	1.24011	1.29293	1.35339	1.26464	1.23603	1.33982	1.20741	1.24386	1.34886	1.04884	1.0451	1.08296
58.6667	1.40135	1.37526	1.42294	1.41282	1.39986	1.44505	1.24012	1.30152	1.34784	1.26692	1.23602	1.33355	1.21419	1.23584	1.33401	1.06072	1.04613	1.07918
59.2	1.40139	1.37908	1.42699	1.40648	1.39734	1.44993	1.24299	1.28581	1.35233	1.26232	1.23344	1.33264	1.21461	1.23792	1.34237	1.05447	1.0415	1.0859
59.7333	1.4004	1.37418	1.43157	1.4045	1.39621	1.44831	1.24179	1.29075	1.35434	1.26986	1.23181	1.33857	1.21705	1.23682	1.34116	1.0537	1.04013	1.08001
60.2667	1.40668	1.37169	1.43343	1.40432	1.38972	1.44134	1.23839	1.28454	1.35539	1.26366	1.23121	1.33626	1.22008	1.23854	1.34287	1.05737	1.043	1.08838
60.8	1.39493	1.37367	1.4373	1.40737	1.39546	1.44139	1.24312	1.29627	1.35393	1.26471	1.23688	1.3338	1.21394	1.23353	1.34482	1.05834	1.04542	1.08297
61.3333	1.40663	1.37934	1.43169	1.40471	1.39619	1.44254	1.24469	1.29713	1.36104	1.26983	1.24194	1.32914	1.2206	1.24608	1.34639	1.05953	1.05226	1.08476
61.8667	1.40627	1.37368	1.42934	1.40704	1.3961	1.43979	1.25125	1.29268	1.35469	1.26713	1.23622	1.33733	1.22068	1.24047	1.34203	1.06198	1.04517	1.09119
62.4	1.40698	1.36897	1.43389	1.40396	1.39812	1.45055	1.24332	1.2888	1.36157	1.27296	1.24089	1.34311	1.22218	1.23699	1.3487	1.05501	1.04809	1.08941
62.9333	1.40246	1.3687	1.42649	1.40717	1.38808	1.44678	1.24343	1.28909	1.35389	1.26851	1.22767	1.32932	1.22139	1.23779	1.34465	1.06125	1.03627	1.08729
63.4667	1.40115	1.37357	1.4318	1.4055	1.39121	1.44403	1.25023	1.28014	1.35993	1.27605	1.23974	1.33422	1.22393	1.24083	1.34499	1.05702	1.04138	1.08446
64	1.40314	1.36783	1.42716	1.40318	1.4049	1.44308	1.25173	1.29428	1.35565	1.26867	1.24345	1.33356	1.21467	1.24207	1.34963	1.06019	1.04736	1.08524
64.5333	1.40253	1.3701	1.4331	1.40414	1.38136	1.44859	1.24781	1.29439	1.35949	1.26937	1.23045	1.34217	1.22319	1.23815	1.3502	1.06401	1.03862	1.09413
65.0667	1.40518	1.38035	1.43277	1.40219	1.39862	1.4497	1.24742	1.30112	1.3616	1.27153	1.24269	1.34119	1.22748	1.24506	1.35685	1.06131	1.05225	1.08415
65.6	1.40446	1.37072	1.43494	1.40511	1.38584	1.44506	1.24785	1.29386	1.36316	1.26923	1.23554	1.3382	1.22869	1.24613	1.35408	1.05892	1.04749	1.09358
66.1333	1.40751	1.37356	1.42365	1.40394	1.39283	1.43914	1.25412	1.30241	1.35666	1.28007	1.24417	1.3346	1.23406	1.24431	1.35046	1.0644	1.04115	1.0918
66.6667	1.40531	1.37898	1.42963	1.40256	1.40397	1.43955	1.25378	1.30201	1.35762	1.27611	1.24455	1.3313	1.23178	1.24923	1.34597	1.0671	1.05649	1.08508
67.2	1.40544	1.37102	1.42232	1.40999	1.39128	1.43084	1.25366	1.2965	1.35416	1.27324	1.24435	1.32783	1.22792	1.24912	1.33964	1.06012	1.04182	1.09036
67.7333	1.39765	1.36704	1.42686	1.40349	1.39404	1.43964	1.25127	1.29538	1.35907	1.27586	1.23753	1.33287	1.22858	1.24573	1.35163	1.06503	1.04549	1.08947
68.2667	1.41038	1.37148	1.4185	1.40912	1.38472	1.43917	1.26011	1.30016	1.35244	1.2768	1.238	1.3368	1.23521	1.24321	1.34481	1.07213	1.04527	1.08509
68.8	1.40097	1.37595	1.41502	1.40511	1.39536	1.43443	1.25197	1.29994	1.35936	1.26387	1.24633	1.32794	1.22728	1.25321	1.34805	1.06509	1.05034	1.08391
69.3333	1.3883	1.37996	1.42316	1.40336	1.38822	1.43206	1.25075	1.30564	1.35596	1.27355	1.24594	1.33461	1.22579	1.24713	1.35088	1.06207	1.04776	1.08612
69.8667	1.40499	1.37158	1.42989	1.40558	1.38773	1.4393	1.25522	1.3009	1.36917	1.26937	1.23785	1.3367	1.23059	1.25053	1.35707	1.06814	1.04604	1.09473
70.4	1.39692	1.3741	1.42182	1.40267	1.38158	1.42862	1.25745	1.30424	1.35318	1.27257	1.24508	1.33317	1.23109	1.25198	1.35327	1.06387	1.0485	1.0856
70.9333	1.39734	1.36286	1.41666	1.40784	1.38733	1.4351	1.25033	1.29445	1.3565	1.27089	1.23566	1.33071	1.22883	1.24483	1.34972	1.06481	1.04444	1.09058
71.4667	1.40103	1.36829	1.41537	1.40821	1.39102	1.43463	1.25568	1.30021	1.35658	1.27545	1.24054	1.33569	1.23453	1.25098	1.34661	1.06593	1.05176	1.0928
72	1.39847	1.37956	1.42256	1.40779	1.39169	1.43087	1.24777	1.30613	1.35401	1.27245	1.23925	1.33717	1.2263	1.24924	1.35537	1.06097	1.0472	1.09104
72.5333	1.4001	1.36928	1.42297	1.41501	1.38435	1.43893	1.2567	1.29808	1.35807	1.27879	1.2383	1.33575	1.22968	1.24877	1.35412	1.06427	1.05011	1.09262
73.0667	1.39602	1.38052	1.42529	1.40001	1.38938	1.44019	1.24843	1.30538	1.36333	1.27784	1.24656	1.33772	1.23149	1.25346	1.35521	1.06576	1.0463	1.09309
73.6	1.40443	1.36622	1.41786	1.40135	1.39488	1.43528	1.26187	1.30833	1.3593	1.27744	1.24708	1.33874	1.23292	1.25897	1.3503	1.07301	1.05411	1.09448
74.1333	1.39728	1.37008	1.42506	1.40038	1.3902	1.44838	1.25426	1.30361	1.37083	1.27326	1.245	1.34256	1.23303	1.25268	1.36055	1.06256	1.04424	1.09524
74.6667	1.3968	1.37271	1.41903	1.40237	1.38709	1.43113	1.25747	1.29957	1.35705	1.27886	1.2477	1.338	1.23223	1.24733	1.34932	1.06446	1.05138	1.09236
75.2	1.39602	1.37087	1.42115	1.40178	1.39013	1.43506	1.25545	1.30213	1.35865	1.27892	1.24841	1.34544	1.23126	1.25499	1.35757	1.06923	1.04389	1.09191
75.7333	1.39398	1.36798	1.42949	1.4004	1.39393	1.43944	1.25366	1.3067	1.36833	1.27202	1.24203	1.34563	1.23367	1.25295	1.36308	1.06555	1.05271	1.10128
76.2667	1.39922	1.37128	1.41704	1.40422	1.39315	1.43449	1.25519	1.31046	1.35081	1.27976	1.24927	1.33443	1.23865	1.25951	1.35506	1.06688	1.05662	1.09327
76.8	1.3953	1.3765	1.41644	1.40665	1.38711	1.4337	1.25908	1.30905	1.362	1.27873	1.24471	1.33329	1.23792	1.25876	1.35852	1.07004	1.05483	1.09748
77.3333	1.39586	1.37663	1.41537	1.41364	1.38383	1.42839	1.25902	1.30669	1.36001	1.2779	1.245	1.33794	1.23818	1.2542	1.35628	1.06889	1.04946	1.09556
77.8667	1.39614	1.36985	1.41483	1.40668	1.37774	1.43125	1.26027	1.30076	1.35778	1.27999	1.24251	1.33994	1.23779	1.25319	1.3575	1.0678	1.05162	1.09512
78.4	1.39395	1.36664	1.41768	1.40743	1.37794	1.43078	1.26334	1.30227	1.36694	1.28635	1.24325	1.34391	1.23412	1.25593	1.35558	1.0698	1.05381	1.09467
78.9333	1.39167	1.37111	1.40853	1.40326	1.38711	1.41693	1.25684	1.30393	1.35746	1.27957	1.2406	1.33011	1.2345	1.25374	1.35372	1.06956	1.0531	1.08606
79.4667	1.39664	1.3746	1.41064	1.40934	1.38159	1.43464	1.26008	1.30492	1.35403	1.28038	1.24418	1.34115	1.24154	1.25715	1.36001	1.07103	1.0522	1.09168
80	1.3929	1.37339	1.41538	1.401	1.38108	1.42992	1.2589	1.30843	1.37156	1.26949	1.24226	1.33709	1.23562	1.25266	1.3579	1.06714	1.04757	1.09917
80.5333	1.39776	1.36318	1.41424	1.40526	1.38438	1.42639	1.25822	1.30644	1.35854	1.27681	1.24509	1.32971	1.2405	1.25257	1.35676	1.06796	1.05557	1.09644
81.0667	1.38813	1.36992	1.41956	1.40358	1.38319	1.43862	1.25706	1.30428	1.36129	1.28308	1.24332	1.33185	1.24206	1.2543	1.36108	1.07233	1.05316	1.10053
81.6	1.3916	1.36998	1.41	1.4004	1.38678	1.43178	1.26059	1.31059	1.36582	1.27894	1.2512	1.3395	1.2407	1.2563	1.35186	1.07156	1.05351	1.09663
82.1333	1.39633	1.36563	1.41147	1.40657	1.37467	1.43109	1.26142	1.30093	1.3625	1.27815	1.24694	1.34213	1.24346	1.25138	1.36428	1.07212	1.05451	1.09479
82.6667	1.40114	1.36272	1.42344	1.40473	1.38256	1.4325	1.26368	1.3073	1.36895	1.28115	1.24667	1.3412	1.23943	1.25613	1.36812	1.07578	1.04946	1.10604
83.2	1.39568	1.36104	1.41194	1.41078	1.3806	1.43633	1.26611	1.30412	1.36238	1.27893	1.2464	1.33945	1.24175	1.2563	1.35206	1.07858	1.0592	1.10231
83.7333	1.39403	1.372	1.40989	1.4015	1.3876	1.42258	1.25982	1.31185	1.36509	1.27581	1.2491	1.33412	1.24053	1.26534	1.35196	1.06559	1.05533	1.095
84.2667	1.38823	1.36839	1.41597	1.4027	1.38092	1.42563	1.26284	1.30449	1.36168	1.28229	1.24578	1.33675	1.23789	1.26039	1.35595	1.07505	1.05831	1.10319
84.8	1.39336	1.36873	1.41837	1.41411	1.38566	1.43006	1.25787	1.31131	1.36321	1.28559	1.24807	1.34107	1.24031	1.25701	1.36068	1.06988	1.05224	1.10191
85.3333	1.39169	1.3793	1.40149	1.40336	1.39593	1.40651	1.26524	1.30889	1.35046	1.28611	1.25243	1.32411	1.2498	1.27148	1.35263	1.07974	1.06041	1.09245
85.8667	1.39725	1.37233	1.40848	1.41159	1.38397	1.41472	1.26613	1.31443	1.36056	1.28259	1.24625	1.33005	1.24603	1.26012	1.3537	1.07703	1.05571	1.10236
86.4	1.39259	1.36306	1.41167	1.40694	1.3796	1.42915	1.26318	1.31159	1.36832	1.28942	1.25002	1.34736	1.24786	1.26738	1.35812	1.07727	1.05799	1.10194
86.9333	1.3982	1.37485	1.41596	1.41088	1.38445	1.42733	1.2676	1.31544	1.37183	1.28554	1.25385	1.34016	1.25043	1.26144	1.36851	1.07484	1.06223	1.105
87.4667	1.40158	1.3725	1.42018	1.41021	1.38433	1.43794	1.27149	1.31686	1.36654	1.29204	1.25033	1.35322	1.25279	1.26386	1.36586	1.08199	1.06351	1.10454
88	1.40135	1.3712	1.41236	1.40774	1.37381	1.42224	1.27033	1.31127	1.36133	1.2868	1.2506	1.3407	1.246	1.27074	1.35843	1.07423	1.06256	1.09949
88.5333	1.40056	1.36593	1.4113	1.41322	1.37834	1.42231	1.27059	1.31058	1.36498	1.28924	1.24569	1.33689	1.24981	1.26696	1.36327	1.07992	1.05667	1.10454
89.0667	1.40255	1.3603	1.40903	1.41458	1.3745	1.42164	1.27327	1.30874	1.36086	1.28951	1.24331	1.33598	1.25657	1.2625	1.35934	1.07585	1.05445	1.10095
89.6	1.40022	1.36563	1.41672	1.40642	1.37879	1.42561	1.26634	1.31167	1.37358	1.28721	1.24403	1.33825	1.24888	1.26301	1.36423	1.07895	1.05632	1.10328
90.1333	1.39457	1.36795	1.40451	1.40656	1.38203	1.41708	1.26271	1.32283	1.35942	1.2892	1.24802	1.32772	1.25106	1.26555	1.35721	1.08292	1.06457	1.10331
90.6667	1.39672	1.37035	1.41249	1.40768	1.39021	1.42272	1.26757	1.32004	1.36607	1.28703	1.24934	1.33224	1.25251	1.26411	1.3578	1.07667	1.06283	1.10452
91.2	1.39733	1.37523	1.40066	1.40339	1.38403	1.41563	1.26663	1.3172	1.36038	1.28681	1.24494	1.33422	1.25319	1.27344	1.365	1.08596	1.05966	1.0975
91.7333	1.39897	1.36802	1.40058	1.40234	1.37969	1.4133	1.2719	1.31653	1.36055	1.27531	1.24113	1.33112	1.25323	1.26664	1.35706	1.08375	1.05921	1.10296
92.2667	1.39945	1.37142	1.40473	1.4128	1.37873	1.4206	1.27625	1.3179	1.35805	1.28983	1.24688	1.33159	1.25897	1.26892	1.36338	1.08309	1.058	1.10458
92.8	1.39277	1.36892	1.41465	1.41179	1.37574	1.41829	1.27791	1.31182	1.3649	1.29103	1.24173	1.33266	1.2577	1.26513	1.35652	1.08392	1.05974	1.10256
93.3333	1.39648	1.36453	1.39657	1.41323	1.3742	1.4156	1.27689	1.31823	1.35816	1.28572	1.24668	1.32879	1.25694	1.26493	1.35264	1.08484	1.057	1.09751
93.8667	1.39887	1.35747	1.40344	1.40774	1.3734	1.42203	1.27831	1.30618	1.35303	1.28425	1.24817	1.33646	1.25505	1.26487	1.35765	1.07837	1.05942	1.10034
94.4	1.39516	1.36087	1.39267	1.40928	1.36746	1.41234	1.2736	1.308	1.35891	1.29064	1.2443	1.32899	1.25296	1.2594	1.35277	1.08357	1.05654	1.09903
94.9333	1.39605	1.36088	1.41207	1.41883	1.37904	1.41853	1.2806	1.30531	1.36474	1.29238	1.25533	1.33796	1.26024	1.25864	1.36289	1.09148	1.05878	1.10718
95.4667	1.39933	1.35949	1.41271	1.41254	1.37073	1.42097	1.28274	1.30878	1.36517	1.28861	1.24294	1.33575	1.25929	1.25788	1.36957	1.0842	1.0597	1.10323
96	1.39736	1.37078	1.40318	1.40683	1.3711	1.41005	1.27519	1.31275	1.35831	1.29081	1.25104	1.32599	1.2575	1.27318	1.36416	1.08333	1.06375	1.10333
96.5333	1.39867	1.3619	1.39721	1.40908	1.36476	1.41323	1.28041	1.31223	1.36016	1.28962	1.24728	1.33468	1.25803	1.26766	1.35265	1.0856	1.0622	1.10222
97.0667	1.39622	1.3605	1.40043	1.40955	1.37207	1.4174	1.27728	1.30403	1.3539	1.2907	1.24833	1.33842	1.25767	1.26013	1.35554	1.08489	1.06086	1.10415
97.6	1.38962	1.36265	1.4054	1.40984	1.37586	1.41838	1.27807	1.31672	1.36484	1.29121	1.24794	1.34125	1.25998	1.26476	1.36342	1.08761	1.06026	1.1018
98.1333	1.3963	1.37087	1.39983	1.40563	1.37583	1.40317	1.27668	1.31804	1.36388	1.28767	1.25163	1.33052	1.2551	1.27506	1.35608	1.08442	1.06763	1.09996
98.6667	1.39441	1.36054	1.40261	1.40813	1.37618	1.42164	1.27517	1.30996	1.36293	1.2895	1.25144	1.3413	1.25972	1.26736	1.36742	1.0921	1.06445	1.11001
99.2	1.39676	1.35794	1.40303	1.40672	1.36355	1.41477	1.27584	1.30782	1.36556	1.28444	1.24408	1.34097	1.25883	1.26157	1.36475	1.08886	1.05477	1.10776
99.7333	1.39944	1.35354	1.40569	1.40661	1.36705	1.41219	1.27327	1.31483	1.36973	1.29123	1.24078	1.33809	1.26042	1.26018	1.364	1.08849	1.05835	1.10861
100.267	1.39394	1.3666	1.39264	1.40719	1.37727	1.40113	1.2731	1.31709	1.35044	1.29044	1.25194	1.32678	1.25977	1.2701	1.35768	1.08737	1.06815	1.10306
100.8	1.39605	1.3685	1.40434	1.40131	1.37499	1.41551	1.28337	1.31344	1.35598	1.28051	1.25031	1.3353	1.25937	1.26973	1.35288	1.08776	1.06448	1.10336
101.333	1.38992	1.36271	1.3974	1.40546	1.3616	1.40784	1.27203	1.31287	1.35929	1.28414	1.24838	1.32958	1.25653	1.27067	1.3607	1.09097	1.06274	1.1019
101.867	1.39744	1.36202	1.4017	1.41176	1.37034	1.4167	1.27272	1.31784	1.36564	1.28446	1.25357	1.33303	1.26212	1.27206	1.36131	1.09795	1.06454	1.1108
102.4	1.39598	1.35717	1.38785	1.40316	1.36286	1.40109	1.28103	1.31208	1.34688	1.29005	1.23954	1.32663	1.26628	1.27157	1.35845	1.08871	1.05811	1.10636
102.933	1.39925	1.35883	1.39969	1.40081	1.37289	1.4065	1.27946	1.30845	1.36537	1.28988	1.24751	1.3312	1.2621	1.27288	1.36308	1.08577	1.0617	1.11351
103.467	1.39619	1.3608	1.39771	1.40147	1.37019	1.41235	1.27801	1.31845	1.3548	1.28491	1.24941	1.33778	1.26464	1.27005	1.36007	1.08925	1.06327	1.10907
104	1.38961	1.36153	1.3927	1.40043	1.36964	1.39587	1.28094	1.31595	1.35152	1.28711	1.24596	1.32155	1.25781	1.27073	1.35982	1.09118	1.06175	1.1012
104.533	1.38395	1.36216	1.39601	1.40264	1.36596	1.40245	1.28128	1.31092	1.35747	1.28793	1.24559	1.32598	1.26591	1.2767	1.35398	1.09603	1.0654	1.10658
105.067	1.39524	1.35915	1.39349	1.40027	1.37006	1.40505	1.27545	1.3103	1.36572	1.28609	1.24822	1.33353	1.26242	1.27253	1.35796	1.08972	1.06456	1.10804

## Sheet: Fig 2e
k on
L178E/T240N			T240K			L177E			T240N			L178E			DH-PH-DEP1
experiment 1	experiment 2	experiment 3	experiment 1	experiment 2	experiment 3	experiment 1	experiment 2	experiment 3	experiment 1	experiment 2	experiment 3	experiment 1	experiment 2	experiment 3	experiment 1	experiment 2	experiment 3
0.1112	0.09113	0.1165	0.08126	0.0868	0.1059	0.03849	0.04559	0.05563	0.05152	0.04215	0.0554	0.03025	0.03569	0.04446	5.938e-06	0.01132	0.01427
