# Supplementary material for: Structure of the metastatic factor P-Rex1 reveals a two-layered autoinhibitory mechanism
Source: Nat Struct Mol Biol. 2022 Jul 21;29(8):767–73. doi: 10.1038/s41594-022-00804-9 (PMC9371973; doi:10.1038/s41594-022-00804-9)
Supplement: Source Data Extended Data Fig. 1 — Numerical source data. [file 41594_2022_804_MOESM7_ESM.xlsx]

## Sheet: Extended Data Fig 1c
Time course	full length
	20 nM			100 nM
Time (min)	experiment 1	experiment 2	experiment 3	experiment 1	experiment 2	experiment 3
-4.8	1.01192	1.01766	1.01644	1.00196	1.00618	1.00269
-4.26667	1.00823	1.0045	1.01078	1.00214	0.996724	1.00321
-3.73333	1.00787	0.99723	1.00304	1.00189	0.997824	0.992484
-3.2	1.01573	1.00729	0.9985	1.00203	0.997074	1.00019
-2.66667	1.00934	0.996929	0.995664	1.00631	1.00543	0.99831
-2.13333	1.01317	0.988843	0.992245	0.991899	1.00199	0.999978
-1.6	1.00453	0.995593	0.99558	0.997554	1.00111	1.00042
-1.06667	1.0028	0.98953	0.996047	0.990811	1.00292	0.996429
-0.53333	1.01141	0.996671	0.97846	1.00189	0.993871	1.00329
0	1.00883	1.00624	1.0133	1.00347	0.996936	1.00314
0.533333	1.00285	1.0153	1.07471	0.992885	0.997894	1.04013
1.06667	1.00257	1.01169	1.01919	0.978209	1.00261	1.02043
1.6	1.00368	1.01617	1.02366	0.970147	1.01568	1.019
2.13333	1.00235	1.02569	1.01295	0.965294	1.01304	1.01715
2.66667	1.00247	1.01851	1.01316	0.97082	1.00636	1.01797
3.2	1.00291	1.00096	1.00515	0.964376	0.994068	1.01384
3.73333	1.00355	1.01284	1.01379	0.964256	0.990326	1.01558
4.26667	1.01612	1.01784	1.02521	0.966093	0.989889	1.00712
4.8	1.02248	1.00286	0.998004	0.973778	0.99218	1.00348
5.33333	1.02489	1.00249	1.01456	0.965894	1.00001	1.01083
5.86667	1.01857	0.999419	1.00419	0.962187	0.984133	1.00251
6.4	1.01298	0.991648	1.00285	0.967045	0.984842	1.00518
6.93333	1.01447	0.999018	1.01144	0.970974	0.988997	1.00632
7.46667	1.0238	0.999336	1.00599	0.968039	0.981156	1.00605
8	1.02715	0.994388	1.00075	0.97974	0.989726	1.00596
8.53333	1.02271	0.996434	0.999478	0.975022	0.989605	1.00056
9.06667	1.01479	0.998266	1.00378	0.972905	0.992026	1.00488
9.6	1.01647	0.991529	0.992478	0.974132	0.986476	0.996786
10.1333	1.02325	0.984065	0.991677	0.973147	0.990586	0.994918
10.6667	1.02385	0.997713	1.01274	0.978909	0.99528	1.00427
11.2	1.00931	0.991565	1.01162	0.977603	0.997001	1.0049
11.7333	1.01386	0.991578	1.01486	0.978157	0.999085	1.00435
12.2667	1.02372	0.991817	0.999293	0.97675	0.991619	0.99745
12.8	1.02066	0.991552	1.01159	0.991144	0.998501	1.00419
13.3333	1.01502	0.999779	0.999547	0.990092	1.0005	1.00885
13.8667	1.01762	0.982041	1.01292	0.994579	1.00685	1.00634
14.4	1.02836	0.99489	1.02033	0.989404	1.00525	1.00824
14.9333	1.02188	0.998121	1.00832	0.983892	1.00338	1.00797
15.4667	1.02152	0.997681	1.02592	0.984003	0.998904	1.00849
16	1.02756	0.998975	1.02461	0.986281	1.01227	1.00717
16.5333	1.02012	1.00149	1.01121	0.977761	1.00548	1.0091
17.0667	1.02019	1.00854	1.03041	0.982218	1.0033	1.0081
17.6	1.02018	0.998996	1.01978	0.986474	1.00866	1.00643
18.1333	1.02458	1.00191	1.02889	0.996825	1.00287	1.01173
18.6667	1.02454	1.00122	1.02943	0.99313	1.01354	1.01503
19.2	1.03187	1.00045	1.02686	0.994132	1.00754	1.0131
19.7333	1.03412	1.00399	1.02299	0.990603	1.01411	1.01983
20.2667	1.02998	1.00796	1.0285	0.992975	1.0106	1.01623
20.8	1.03167	1.00754	1.03394	0.994949	1.01737	1.0162
21.3333	1.02941	1.00795	1.02646	0.993814	1.0117	1.0164
21.8667	1.03277	1.00061	1.02993	0.998933	1.01134	1.02009
22.4	1.03454	1.00826	1.0226	0.987516	1.01356	1.02371
22.9333	1.03437	1.00435	1.02968	0.990951	1.02069	1.01925
23.4667	1.0379	1.01701	1.03114	0.995848	1.01942	1.01719
24	1.03141	1.00906	1.02913	0.992747	1.01792	1.01862
24.5333	1.03689	1.01218	1.03094	0.997258	1.02092	1.01784
25.0667	1.03156	1.01288	1.01303	1.00442	1.02517	1.02363
25.6	1.0342	1.01434	1.02714	1.00132	1.02378	1.0274
26.1333	1.03526	1.01014	1.02833	0.994642	1.01721	1.02234
26.6667	1.03831	1.00885	1.02379	1.00006	1.02071	1.02847
27.2	1.02927	1.01373	1.02074	1.00428	1.02131	1.02755
27.7333	1.03745	1.00915	1.02418	1.00877	1.02439	1.03114
28.2667	1.0349	1.00659	1.02676	1.00385	1.0235	1.01545
28.8	1.03779	1.00938	1.02023	0.99956	1.02473	1.02516
29.3333	1.03622	1.01049	1.02561	1.01198	1.03077	1.03246
29.8667	1.0328	1.01451	1.02614	1.00571	1.03251	1.02446
30.4	1.03685	1.00827	1.02166	1.00928	1.02681	1.02502
30.9333	1.03644	1.0146	1.03023	1.00594	1.03094	1.02309
31.4667	1.04034	1.016	1.01903	1.01282	1.02455	1.02938
32	1.04186	1.01777	1.027	1.00243	1.02042	1.03043
32.5333	1.03595	1.01068	1.02014	1.00772	1.03391	1.03012
33.0667	1.03689	1.01553	1.01967	1.00297	1.02949	1.03194
33.6	1.03605	1.0243	1.01737	1.00996	1.03593	1.03361
34.1333	1.03393	1.01484	1.0254	1.00398	1.02808	1.03055
34.6667	1.03852	1.01525	1.02719	1.00751	1.0334	1.03066
35.2	1.03786	1.02113	1.01355	1.01147	1.03392	1.03796
35.7333	1.0333	1.02266	1.03421	1.00913	1.03999	1.03199
36.2667	1.03791	1.01912	1.01838	1.01135	1.03155	1.03281
36.8	1.03704	1.02066	1.03015	1.01421	1.03774	1.03894
37.3333	1.03569	1.01448	1.02508	1.01116	1.03025	1.04173
37.8667	1.03555	1.01806	1.0197	1.0223	1.03391	1.04135
38.4	1.03441	1.01624	1.02785	1.01533	1.03842	1.04361
38.9333	1.03533	1.02496	1.02529	1.01776	1.03541	1.03404
39.4667	1.03989	1.02151	1.02894	1.01904	1.0336	1.03712
40	1.03746	1.01671	1.03703	1.01563	1.03467	1.0403
40.5333	1.03614	1.0169	1.01956	1.01874	1.03625	1.04358
41.0667	1.03592	1.0181	1.02915	1.02192	1.03813	1.04303
41.6	1.03564	1.02159	1.02837	1.02005	1.03308	1.04093
42.1333	1.03245	1.01624	1.02947	1.01266	1.03724	1.04467
42.6667	1.03464	1.02215	1.02559	1.01606	1.03478	1.03912
43.2	1.02872	1.01575	1.02805	1.02745	1.03756	1.04661
43.7333	1.03248	1.02271	1.03342	1.02363	1.04619	1.04131
44.2667	1.03251	1.01932	1.0329	1.02764	1.04625	1.04134
44.8	1.03019	1.02562	1.02738	1.02465	1.04094	1.04165
45.3333	1.02678	1.0156	1.02396	1.02555	1.04699	1.04179
45.8667	1.02742	1.02616	1.02972	1.0169	1.04232	1.04801
46.4	1.027	1.01778	1.03697	1.02611	1.04837	1.04922
46.9333	1.02779	1.01819	1.03223	1.02719	1.04389	1.04805
47.4667	1.02532	1.02302	1.02703	1.02234	1.05104	1.04432
48	1.03337	1.02081	1.03694	1.02622	1.05136	1.05113
48.5333	1.03216	1.02535	1.03812	1.02052	1.04714	1.05073
49.0667	1.02686	1.02675	1.03709	1.01559	1.04379	1.05602
49.6	1.02617	1.02005	1.03543	1.03017	1.03871	1.04515
50.1333	1.03306	1.02131	1.03522	1.03017	1.05131	1.04945
50.6667	1.0243	1.01969	1.02848	1.02747	1.04834	1.055
51.2	1.03308	1.01481	1.04099	1.03068	1.04464	1.05367
51.7333	1.03088	1.02292	1.02633	1.02692	1.0519	1.05093
52.2667	1.02613	1.02033	1.04013	1.02949	1.04965	1.04706
52.8	1.02594	1.01661	1.0339	1.02722	1.05468	1.05315
53.3333	1.0327	1.02263	1.03087	1.02985	1.05009	1.04895
53.8667	1.02909	1.02182	1.0387	1.02748	1.04919	1.05839
54.4	1.029	1.02282	1.03072	1.02976	1.05633	1.05792
54.9333	1.0283	1.02598	1.03787	1.02789	1.05179	1.04811
55.4667	1.03029	1.01901	1.03307	1.03577	1.05498	1.05242
56	1.03134	1.02405	1.03417	1.03048	1.05877	1.05395
56.5333	1.03182	1.02617	1.03424	1.02995	1.05932	1.05345
57.0667	1.0339	1.02952	1.04176	1.03879	1.05386	1.05622
57.6	1.03198	1.02295	1.0317	1.02794	1.05417	1.05704
58.1333	1.03715	1.02614	1.04346	1.03271	1.05379	1.05974
58.6667	1.03413	1.02302	1.03906	1.02738	1.06033	1.05345
59.2	1.03073	1.02702	1.03585	1.0388	1.05559	1.06385
59.7333	1.03056	1.02221	1.0424	1.03589	1.05926	1.06118
60.2667	1.02974	1.02528	1.03849	1.03424	1.06738	1.05892
60.8	1.03317	1.02745	1.04238	1.03423	1.0519	1.05521
61.3333	1.03285	1.02896	1.03681	1.02889	1.06053	1.05662
61.8667	1.0362	1.0234	1.03625	1.03225	1.06292	1.05759
62.4	1.03335	1.02276	1.04409	1.04014	1.05842	1.05338
62.9333	1.0382	1.01906	1.03983	1.03824	1.05725	1.06194
63.4667	1.03334	1.02472	1.03763	1.03536	1.06588	1.06005
64	1.0355	1.02939	1.03981	1.04259	1.07036	1.06674
64.5333	1.03312	1.02373	1.04025	1.03812	1.06132	1.06629
65.0667	1.03673	1.03296	1.05	1.03312	1.06193	1.0633
65.6	1.03352	1.01911	1.0398	1.03824	1.05378	1.06844
66.1333	1.03602	1.02458	1.0391	1.04115	1.0626	1.06346
66.6667	1.03829	1.03071	1.04081	1.03738	1.05719	1.06167
67.2	1.03603	1.02964	1.03164	1.04341	1.06769	1.06264
67.7333	1.03603	1.02834	1.03602	1.04634	1.06623	1.06448
68.2667	1.03819	1.02432	1.0432	1.04523	1.06409	1.06285
68.8	1.03572	1.03275	1.03548	1.04387	1.06242	1.06243
69.3333	1.03458	1.02697	1.03649	1.03637	1.06714	1.06195
69.8667	1.03442	1.02421	1.04088	1.04267	1.07117	1.0609
70.4	1.03989	1.0242	1.04403	1.04115	1.0713	1.06591
70.9333	1.03694	1.02622	1.0422	1.03372	1.07313	1.06871
71.4667	1.04459	1.02769	1.04061	1.03781	1.06437	1.06364
72	1.03993	1.03116	1.04261	1.03846	1.06645	1.06145
72.5333	1.03875	1.03144	1.0439	1.04298	1.07067	1.06524
73.0667	1.03883	1.02781	1.04514	1.0388	1.07439	1.0666
73.6	1.0366	1.03245	1.03675	1.04131	1.0725	1.06284
74.1333	1.03464	1.03128	1.05134	1.04555	1.07925	1.06253
74.6667	1.03728	1.02531	1.04383	1.04316	1.07384	1.07378
75.2	1.03821	1.03335	1.04426	1.048	1.07558	1.07031
75.7333	1.04201	1.02679	1.05038	1.04411	1.07823	1.06734
76.2667	1.04215	1.03652	1.04437	1.04664	1.06907	1.0672
76.8	1.03669	1.02989	1.0395	1.04902	1.08215	1.06989
77.3333	1.04342	1.02995	1.04589	1.04334	1.0667	1.07255
77.8667	1.03651	1.02847	1.04773	1.04561	1.07435	1.07114
78.4	1.04788	1.03152	1.04536	1.04843	1.07592	1.07342
78.9333	1.03491	1.02715	1.0431	1.04007	1.07795	1.07226
79.4667	1.04506	1.03371	1.04776	1.04409	1.0799	1.0678
80	1.03801	1.03223	1.04444	1.054	1.07541	1.07577
80.5333	1.03948	1.03456	1.04539	1.05074	1.07802	1.06611
81.0667	1.04103	1.02212	1.05132	1.04698	1.08356	1.06654
81.6	1.04513	1.03376	1.03968	1.04578	1.08181	1.06795
82.1333	1.03959	1.02513	1.05031	1.04467	1.08025	1.07374
82.6667	1.04041	1.02747	1.05361	1.04606	1.07742	1.06968
83.2	1.0486	1.03038	1.05315	1.0521	1.07861	1.07967
83.7333	1.0399	1.03702	1.03985	1.04351	1.07375	1.0748
84.2667	1.04312	1.02943	1.05455	1.0498	1.08087	1.07916
84.8	1.05167	1.02882	1.04854	1.04157	1.07903	1.06791
85.3333	1.05025	1.03636	1.04113	1.0452	1.08607	1.07141
85.8667	1.04618	1.03414	1.04057	1.05143	1.07782	1.06998
86.4	1.04719	1.02683	1.05816	1.04639	1.0772	1.06952
86.9333	1.05237	1.03153	1.05065	1.04752	1.07793	1.08213
87.4667	1.04685	1.03158	1.06189	1.04871	1.08256	1.07368
88	1.04772	1.03192	1.04987	1.04619	1.0888	1.0812
88.5333	1.04728	1.02661	1.05525	1.05647	1.08462	1.07219
89.0667	1.05299	1.03089	1.04936	1.05336	1.08682	1.07552
89.6	1.05045	1.02899	1.0462	1.04991	1.08265	1.07251
90.1333	1.04984	1.0372	1.04452	1.05024	1.0824	1.07204
90.6667	1.05189	1.03784	1.04537	1.06172	1.08173	1.0783
91.2	1.04607	1.02652	1.05046	1.05256	1.07738	1.06975
91.7333	1.05436	1.03715	1.0433	1.05486	1.08832	1.07924
92.2667	1.05297	1.03017	1.05053	1.05334	1.07568	1.081
92.8	1.05208	1.03329	1.05261	1.04437	1.0837	1.07904
93.3333	1.05011	1.02997	1.04302	1.0574	1.08576	1.07792
93.8667	1.05948	1.0318	1.05722	1.05487	1.08635	1.09244
94.4	1.0519	1.03299	1.04351	1.0589	1.08702	1.07463
94.9333	1.06002	1.03323	1.05311	1.06079	1.08492	1.07478
95.4667	1.05849	1.03258	1.05474	1.06065	1.09248	1.08147
96	1.05583	1.03748	1.04612	1.06125	1.09563	1.08219
96.5333	1.05266	1.02477	1.04782	1.05318	1.09294	1.08687
97.0667	1.04968	1.03493	1.0544	1.0529	1.08573	1.08303
97.6	1.05998	1.03168	1.06067	1.05134	1.0871	1.08556
98.1333	1.05447	1.03426	1.04938	1.05578	1.08835	1.08448
98.6667	1.04433	1.0353	1.0599	1.06046	1.08215	1.08144
99.2	1.0573	1.02895	1.04996	1.05961	1.09594	1.08193
99.7333	1.05704	1.03404	1.0499	1.05578	1.09308	1.08348
100.267	1.06224	1.04078	1.04466	1.06434	1.08466	1.08439
100.8	1.05065	1.03515	1.05483	1.05215	1.0929	1.07658
101.333	1.05317	1.03512	1.05356	1.04905	1.08729	1.08796
101.867	1.05853	1.03463	1.05534	1.05723	1.09181	1.0907
102.4	1.05549	1.0328	1.05047	1.06358	1.08557	1.08247
102.933	1.05194	1.03359	1.05107	1.04701	1.09824	1.08406
103.467	1.05059	1.03343	1.05995	1.05666	1.08434	1.09076
104	1.05342	1.03586	1.04578	1.06161	1.09106	1.08228
104.533	1.04949	1.03756	1.04708	1.05821	1.08378	1.08591
105.067	1.05093	1.03743	1.05909	1.05372	1.09155	1.08926

## Sheet: Extended Data Fig 1d
Time course	DH-PH-DEP1
	20 nM			100 nM
Time (min)	experiment 1	experiment 2	experiment 3	experiment 1	experiment 2	experiment 3
-4.8	1.00599	1.00138	1.00104	0.997099	1.00342	1.00025
-4.26667	1.01023	1.00204	0.998026	0.998904	1.0006	1.00016
-3.73333	1.0055	0.999481	1.00332	1.00098	0.997278	1.00101
-3.2	1.01438	1.00329	0.998189	0.998006	0.993413	1.00718
-2.66667	1.01493	1.00134	1.00193	1.00627	1.00223	0.996623
-2.13333	1.01326	0.996221	1.00764	0.997343	0.998908	1.00403
-1.6	1.00765	0.994997	1.008	1.00315	1.00136	0.990948
-1.06667	1.00715	0.999952	0.991592	0.996636	0.999189	0.999821
-0.53333	1.00749	1.00147	0.9931	1.00284	0.999715	0.996818
0	1.00725	0.999895	0.997293	0.998779	1.00394	1.00318
0.533333	1.01615	1.01218	1.07863	1.02741	1.00894	1.03528
1.06667	1.0342	1.03405	1.03534	1.02091	1.02556	1.02287
1.6	1.03036	1.01862	1.03885	1.01305	1.03024	1.01825
2.13333	1.03362	1.01832	1.02877	1.00901	1.03983	1.02201
2.66667	1.02568	1.02165	1.02684	1.0103	1.02823	1.02554
3.2	1.02989	1.01775	1.02996	1.01283	1.03012	1.01922
3.73333	1.03187	1.02457	1.02472	1.02078	1.03567	1.03192
4.26667	1.02704	1.01408	1.02153	1.01671	1.03621	1.02823
4.8	1.01941	1.023	1.02005	1.03095	1.03538	1.02563
5.33333	1.02512	1.01455	1.02062	1.03305	1.05197	1.03388
5.86667	1.03388	1.00837	1.02956	1.02803	1.04259	1.02955
6.4	1.03234	1.01666	1.01746	1.03441	1.04977	1.03822
6.93333	1.02048	1.00687	1.02403	1.04064	1.05216	1.03521
7.46667	1.03225	1.01179	1.02877	1.04404	1.04856	1.0409
8	1.0293	1.02011	1.02393	1.05072	1.05921	1.04429
8.53333	1.03018	1.01082	1.02494	1.05298	1.06556	1.04614
9.06667	1.02767	1.00871	1.01958	1.0526	1.07103	1.05399
9.6	1.02823	1.00861	1.02096	1.06024	1.06708	1.04832
10.1333	1.02887	1.00962	1.01858	1.06166	1.07736	1.05666
10.6667	1.03705	1.00649	1.02324	1.06974	1.0762	1.06268
11.2	1.02468	1.0126	1.01681	1.06754	1.08346	1.06128
11.7333	1.0213	1.00961	1.02956	1.07679	1.08888	1.07097
12.2667	1.02764	1.01293	1.02158	1.06809	1.0829	1.0699
12.8	1.03007	1.01177	1.02518	1.08365	1.09245	1.07245
13.3333	1.02767	1.01425	1.0286	1.09198	1.09515	1.07779
13.8667	1.02821	1.0103	1.03074	1.08384	1.10011	1.07918
14.4	1.02704	1.01688	1.03725	1.09152	1.103	1.08166
14.9333	1.02625	1.01644	1.03512	1.09054	1.10243	1.08792
15.4667	1.02975	1.01452	1.03539	1.09118	1.1031	1.08781
16	1.02826	1.01533	1.03815	1.0814	1.11757	1.09459
16.5333	1.02681	1.00786	1.03566	1.09071	1.11423	1.09531
17.0667	1.0285	1.01664	1.04033	1.0963	1.12035	1.09359
17.6	1.03328	1.02081	1.03653	1.0952	1.12476	1.09141
18.1333	1.0315	1.0133	1.03735	1.10401	1.11999	1.10166
18.6667	1.02862	1.01759	1.03824	1.10374	1.12441	1.10151
19.2	1.02524	1.01487	1.03768	1.1078	1.12906	1.10383
19.7333	1.027	1.0205	1.0395	1.10877	1.13869	1.10999
20.2667	1.03281	1.01967	1.03635	1.11006	1.1349	1.11057
20.8	1.02913	1.02457	1.05029	1.11812	1.14419	1.11085
21.3333	1.03773	1.01884	1.04771	1.12588	1.1376	1.11558
21.8667	1.03668	1.01723	1.04299	1.11802	1.14031	1.1202
22.4	1.03361	1.01776	1.04116	1.11374	1.14808	1.11676
22.9333	1.03632	1.01757	1.04493	1.12078	1.15251	1.12618
23.4667	1.03369	1.02846	1.05202	1.12562	1.15803	1.11988
24	1.03105	1.02429	1.05027	1.12237	1.14459	1.11988
24.5333	1.04012	1.02082	1.04845	1.13345	1.15389	1.1238
25.0667	1.03554	1.03183	1.04232	1.13396	1.16022	1.12284
25.6	1.03483	1.02127	1.05092	1.13755	1.1617	1.13152
26.1333	1.03719	1.01597	1.05569	1.13327	1.15991	1.12528
26.6667	1.04319	1.02552	1.05717	1.13959	1.16909	1.13216
27.2	1.04016	1.0267	1.0501	1.14183	1.16231	1.13901
27.7333	1.03775	1.02759	1.05904	1.14835	1.164	1.13895
28.2667	1.04279	1.02459	1.05194	1.13989	1.17727	1.13351
28.8	1.04401	1.02636	1.05473	1.14101	1.17582	1.13303
29.3333	1.04186	1.02884	1.05274	1.14875	1.1751	1.14256
29.8667	1.03806	1.02558	1.05984	1.156	1.18119	1.13416
30.4	1.04237	1.02719	1.06151	1.15265	1.17753	1.13755
30.9333	1.04314	1.03225	1.06083	1.15279	1.17681	1.14361
31.4667	1.04308	1.03367	1.06013	1.15137	1.18287	1.14802
32	1.03631	1.03245	1.06304	1.16019	1.17771	1.14435
32.5333	1.04498	1.02281	1.05934	1.16461	1.18472	1.14423
33.0667	1.04273	1.03144	1.06391	1.15156	1.18114	1.14933
33.6	1.03772	1.03169	1.06093	1.15959	1.19811	1.15279
34.1333	1.04091	1.03144	1.05989	1.1583	1.18881	1.15543
34.6667	1.04307	1.03086	1.06288	1.15998	1.19141	1.15639
35.2	1.04312	1.03498	1.05955	1.16997	1.19709	1.15657
35.7333	1.03947	1.04138	1.06316	1.16545	1.20503	1.15132
36.2667	1.04217	1.03122	1.06204	1.16755	1.19722	1.15464
36.8	1.04586	1.03138	1.05978	1.17908	1.2067	1.15923
37.3333	1.05208	1.02971	1.07123	1.17492	1.2001	1.15883
37.8667	1.04787	1.03195	1.06722	1.1781	1.19769	1.16683
38.4	1.04401	1.03308	1.05921	1.17938	1.21185	1.17318
38.9333	1.04451	1.03513	1.06534	1.18112	1.20387	1.16837
39.4667	1.04767	1.03134	1.06369	1.17606	1.20166	1.16915
40	1.04277	1.03409	1.06146	1.18513	1.19614	1.17287
40.5333	1.05194	1.02819	1.05472	1.18623	1.20451	1.17513
41.0667	1.05154	1.03283	1.06676	1.18897	1.20932	1.168
41.6	1.04195	1.03275	1.07107	1.1863	1.20749	1.17574
42.1333	1.04692	1.03275	1.06148	1.17306	1.21734	1.17854
42.6667	1.04784	1.03625	1.0609	1.18839	1.20636	1.17405
43.2	1.04441	1.0361	1.06462	1.18974	1.22159	1.17868
43.7333	1.04923	1.03773	1.07244	1.18386	1.22248	1.16923
44.2667	1.04208	1.02985	1.06651	1.20175	1.22919	1.1785
44.8	1.0434	1.04043	1.06927	1.19572	1.21465	1.17248
45.3333	1.04985	1.03687	1.0774	1.19492	1.2306	1.17879
45.8667	1.04132	1.04278	1.0722	1.19023	1.2202	1.1818
46.4	1.05131	1.03589	1.07299	1.19687	1.22558	1.19056
46.9333	1.04603	1.04032	1.07214	1.19754	1.22283	1.1864
47.4667	1.04229	1.0404	1.06658	1.19701	1.23083	1.18361
48	1.04708	1.04108	1.07638	1.20733	1.23505	1.18613
48.5333	1.04758	1.03872	1.07231	1.19731	1.22919	1.1871
49.0667	1.0466	1.04397	1.07374	1.20503	1.22316	1.18772
49.6	1.04215	1.04172	1.07143	1.21263	1.22968	1.18762
50.1333	1.04826	1.03665	1.07583	1.20928	1.24107	1.18505
50.6667	1.04566	1.04478	1.07185	1.203	1.23467	1.1927
51.2	1.04989	1.03279	1.0772	1.21006	1.23069	1.1949
51.7333	1.04833	1.03999	1.07055	1.20024	1.23637	1.19261
52.2667	1.04915	1.03534	1.0783	1.21293	1.23786	1.18772
52.8	1.05028	1.04502	1.07541	1.21045	1.24119	1.19207
53.3333	1.05199	1.04086	1.07205	1.21796	1.23579	1.19689
53.8667	1.05402	1.04095	1.07801	1.20628	1.23742	1.20044
54.4	1.0536	1.04732	1.07884	1.20212	1.24452	1.20119
54.9333	1.05225	1.04526	1.08325	1.21076	1.24261	1.19492
55.4667	1.04866	1.04205	1.08332	1.22278	1.24418	1.19183
56	1.05143	1.04434	1.07852	1.21224	1.24704	1.19742
56.5333	1.05346	1.04986	1.07657	1.20989	1.24993	1.20609
57.0667	1.05491	1.04689	1.07589	1.22549	1.25277	1.2003
57.6	1.05538	1.03951	1.08339	1.22216	1.25112	1.1991
58.1333	1.04884	1.0451	1.08296	1.2143	1.24792	1.20618
58.6667	1.06072	1.04613	1.07918	1.21786	1.24785	1.19492
59.2	1.05447	1.0415	1.0859	1.21474	1.24282	1.21135
59.7333	1.0537	1.04013	1.08001	1.22956	1.25023	1.21142
60.2667	1.05737	1.043	1.08838	1.22013	1.25936	1.20946
60.8	1.05834	1.04542	1.08297	1.21965	1.24752	1.20637
61.3333	1.05953	1.05226	1.08476	1.22038	1.25144	1.20583
61.8667	1.06198	1.04517	1.09119	1.2179	1.25969	1.20863
62.4	1.05501	1.04809	1.08941	1.22717	1.25755	1.19949
62.9333	1.06125	1.03627	1.08729	1.22553	1.25648	1.21157
63.4667	1.05702	1.04138	1.08446	1.21476	1.26044	1.20838
64	1.06019	1.04736	1.08524	1.22929	1.26595	1.21424
64.5333	1.06401	1.03862	1.09413	1.22527	1.25609	1.21608
65.0667	1.06131	1.05225	1.08415	1.21994	1.25566	1.21737
65.6	1.05892	1.04749	1.09358	1.23752	1.25061	1.213
66.1333	1.0644	1.04115	1.0918	1.23283	1.26494	1.21593
66.6667	1.0671	1.05649	1.08508	1.23977	1.25606	1.21676
67.2	1.06012	1.04182	1.09036	1.24007	1.26078	1.21586
67.7333	1.06503	1.04549	1.08947	1.23663	1.26229	1.21879
68.2667	1.07213	1.04527	1.08509	1.23954	1.26827	1.21839
68.8	1.06509	1.05034	1.08391	1.23635	1.26315	1.21799
69.3333	1.06207	1.04776	1.08612	1.23198	1.26543	1.21201
69.8667	1.06814	1.04604	1.09473	1.24022	1.26156	1.21347
70.4	1.06387	1.0485	1.0856	1.24243	1.26923	1.22113
70.9333	1.06481	1.04444	1.09058	1.24082	1.26864	1.23491
71.4667	1.06593	1.05176	1.0928	1.22843	1.27259	1.21017
72	1.06097	1.0472	1.09104	1.24005	1.2681	1.22566
72.5333	1.06427	1.05011	1.09262	1.242	1.26841	1.22396
73.0667	1.06576	1.0463	1.09309	1.23452	1.27974	1.22117
73.6	1.07301	1.05411	1.09448	1.2403	1.28385	1.22554
74.1333	1.06256	1.04424	1.09524	1.24486	1.28128	1.22955
74.6667	1.06446	1.05138	1.09236	1.24475	1.27638	1.22693
75.2	1.06923	1.04389	1.09191	1.2501	1.27866	1.23019
75.7333	1.06555	1.05271	1.10128	1.24265	1.27647	1.22983
76.2667	1.06688	1.05662	1.09327	1.25375	1.27559	1.23348
76.8	1.07004	1.05483	1.09748	1.24576	1.28764	1.22863
77.3333	1.06889	1.04946	1.09556	1.24304	1.27746	1.23209
77.8667	1.0678	1.05162	1.09512	1.24281	1.278	1.23177
78.4	1.0698	1.05381	1.09467	1.24458	1.28679	1.23274
78.9333	1.06956	1.0531	1.08606	1.24789	1.27395	1.23114
79.4667	1.07103	1.0522	1.09168	1.24711	1.29291	1.2316
80	1.06714	1.04757	1.09917	1.25612	1.28758	1.23168
80.5333	1.06796	1.05557	1.09644	1.25376	1.28307	1.23615
81.0667	1.07233	1.05316	1.10053	1.25536	1.28299	1.22889
81.6	1.07156	1.05351	1.09663	1.25696	1.28253	1.22455
82.1333	1.07212	1.05451	1.09479	1.25446	1.28997	1.23017
82.6667	1.07578	1.04946	1.10604	1.25557	1.28468	1.23135
83.2	1.07858	1.0592	1.10231	1.25219	1.28424	1.23027
83.7333	1.06559	1.05533	1.095	1.24894	1.27829	1.23162
84.2667	1.07505	1.05831	1.10319	1.24984	1.28402	1.24086
84.8	1.06988	1.05224	1.10191	1.24763	1.28529	1.23934
85.3333	1.07974	1.06041	1.09245	1.25433	1.2901	1.23872
85.8667	1.07703	1.05571	1.10236	1.25753	1.2826	1.23202
86.4	1.07727	1.05799	1.10194	1.25438	1.27973	1.23581
86.9333	1.07484	1.06223	1.105	1.25809	1.28761	1.24184
87.4667	1.08199	1.06351	1.10454	1.26582	1.2874	1.24215
88	1.07423	1.06256	1.09949	1.24896	1.29049	1.24122
88.5333	1.07992	1.05667	1.10454	1.26451	1.28876	1.23918
89.0667	1.07585	1.05445	1.10095	1.24672	1.28847	1.24647
89.6	1.07895	1.05632	1.10328	1.25471	1.28951	1.23964
90.1333	1.08292	1.06457	1.10331	1.25997	1.29544	1.22962
90.6667	1.07667	1.06283	1.10452	1.26696	1.29148	1.2359
91.2	1.08596	1.05966	1.0975	1.25558	1.28323	1.23803
91.7333	1.08375	1.05921	1.10296	1.26927	1.29284	1.24597
92.2667	1.08309	1.058	1.10458	1.26343	1.28664	1.24573
92.8	1.08392	1.05974	1.10256	1.259	1.28833	1.24186
93.3333	1.08484	1.057	1.09751	1.2592	1.29416	1.24378
93.8667	1.07837	1.05942	1.10034	1.26552	1.29399	1.24376
94.4	1.08357	1.05654	1.09903	1.26171	1.2867	1.23825
94.9333	1.09148	1.05878	1.10718	1.27328	1.29743	1.24168
95.4667	1.0842	1.0597	1.10323	1.2752	1.28729	1.24567
96	1.08333	1.06375	1.10333	1.27544	1.29504	1.24423
96.5333	1.0856	1.0622	1.10222	1.25662	1.30544	1.24844
97.0667	1.08489	1.06086	1.10415	1.27021	1.29718	1.23848
97.6	1.08761	1.06026	1.1018	1.26444	1.29442	1.23612
98.1333	1.08442	1.06763	1.09996	1.26374	1.30017	1.24447
98.6667	1.0921	1.06445	1.11001	1.27159	1.29126	1.24538
99.2	1.08886	1.05477	1.10776	1.2676	1.29569	1.24668
99.7333	1.08849	1.05835	1.10861	1.26675	1.29678	1.25015
100.267	1.08737	1.06815	1.10306	1.27525	1.29101	1.24907
100.8	1.08776	1.06448	1.10336	1.27652	1.30203	1.25094
101.333	1.09097	1.06274	1.1019	1.27281	1.29374	1.24957
101.867	1.09795	1.06454	1.1108	1.26702	1.29895	1.24994
102.4	1.08871	1.05811	1.10636	1.27574	1.29482	1.24207
102.933	1.08577	1.0617	1.11351	1.25647	1.29615	1.24812
103.467	1.08925	1.06327	1.10907	1.27733	1.29599	1.24199
104	1.09118	1.06175	1.1012	1.28085	1.30012	1.24507
104.533	1.09603	1.0654	1.10658	1.27239	1.28941	1.25219
105.067	1.08972	1.06456	1.10804	1.27154	1.29243	1.2489

## Sheet: Extended Data Fig 1e
Time course	DH-PH
	20 nM			100 nM
Time (min)	experiment 1	experiment 2	experiment 3	experiment 1	experiment 2	experiment 3
-4.8	1.01037	1.00349	0.996978	0.997397	1.00012	1.00676
-4.26667	1.01131	0.996999	1.00285	1.00338	0.998486	1.00069
-3.73333	1.00648	1.00025	1.00123	1.00401	0.999092	0.998961
-3.2	1.00684	1.00471	0.994197	0.994432	0.994966	1.00407
-2.66667	1.01192	1.00423	0.998116	1.00345	1.00008	0.999308
-2.13333	1.01324	0.995668	1.00439	0.999987	0.997433	1.0048
-1.6	1.01075	0.994747	1.00307	0.999077	1.00378	0.993198
-1.06667	1.00411	1.00196	1.00027	0.994511	1.00337	0.992737
-0.53333	1.00751	1.00002	0.997996	1.00299	0.998453	0.998242
0	1.01128	0.998069	1.00095	1.00073	1.00431	1.00137
0.533333	1.01282	1.01652	1.07605	1.03272	1.02416	1.04657
1.06667	1.03731	1.03363	1.04436	1.04484	1.05045	1.053
1.6	1.04252	1.0265	1.05364	1.05655	1.06734	1.07054
2.13333	1.04076	1.03377	1.05123	1.07353	1.09466	1.08565
2.66667	1.0296	1.036	1.06008	1.09462	1.11429	1.1027
3.2	1.03814	1.03403	1.07134	1.11626	1.13106	1.11112
3.73333	1.04902	1.04678	1.06913	1.13617	1.15635	1.12495
4.26667	1.04548	1.04878	1.08248	1.14899	1.1763	1.14114
4.8	1.04311	1.05415	1.08491	1.18557	1.1912	1.14731
5.33333	1.0523	1.0516	1.09208	1.19253	1.21382	1.16619
5.86667	1.0577	1.04719	1.11526	1.20433	1.22462	1.1705
6.4	1.05503	1.05865	1.1049	1.21253	1.24158	1.19127
6.93333	1.05025	1.06229	1.11875	1.22553	1.25666	1.19861
7.46667	1.06202	1.06954	1.13108	1.23634	1.27246	1.21461
8	1.07117	1.07037	1.12837	1.2522	1.28286	1.2289
8.53333	1.06949	1.07264	1.14343	1.26242	1.29966	1.2367
9.06667	1.0698	1.07068	1.14254	1.2709	1.30912	1.24828
9.6	1.06744	1.08015	1.14868	1.2775	1.32117	1.25199
10.1333	1.07555	1.07246	1.15775	1.28657	1.32491	1.26175
10.6667	1.0856	1.07717	1.16482	1.29847	1.33393	1.28019
11.2	1.079	1.08909	1.1617	1.30442	1.33828	1.29264
11.7333	1.08457	1.08932	1.17562	1.30889	1.34245	1.30522
12.2667	1.08991	1.09363	1.17391	1.3173	1.34639	1.31047
12.8	1.10061	1.10054	1.18325	1.32476	1.35416	1.3142
13.3333	1.09279	1.10562	1.19163	1.33705	1.36453	1.32555
13.8667	1.09876	1.10647	1.2008	1.33264	1.36316	1.33028
14.4	1.10002	1.1094	1.20238	1.33592	1.36838	1.33718
14.9333	1.10043	1.10978	1.20687	1.34682	1.36658	1.34403
15.4667	1.1081	1.10576	1.21093	1.33914	1.37545	1.34902
16	1.10004	1.11515	1.21538	1.34161	1.38706	1.34889
16.5333	1.10422	1.1103	1.21014	1.34775	1.3838	1.36048
17.0667	1.10437	1.11868	1.22074	1.33701	1.39074	1.35525
17.6	1.11006	1.12017	1.22036	1.3492	1.3943	1.3508
18.1333	1.10669	1.11921	1.22053	1.35877	1.40027	1.35642
18.6667	1.10511	1.12359	1.22527	1.3616	1.41291	1.36796
19.2	1.11317	1.12337	1.22009	1.3617	1.40771	1.36596
19.7333	1.11763	1.13596	1.22553	1.36366	1.42149	1.37181
20.2667	1.11826	1.13515	1.2384	1.36738	1.41353	1.36966
20.8	1.10826	1.13648	1.23723	1.37404	1.42555	1.36957
21.3333	1.1186	1.13553	1.23854	1.37878	1.41652	1.3725
21.8667	1.11982	1.12535	1.23436	1.37495	1.42018	1.37379
22.4	1.11652	1.13214	1.23637	1.36463	1.42572	1.38492
22.9333	1.11739	1.13776	1.24122	1.37028	1.4316	1.38921
23.4667	1.13029	1.14147	1.24975	1.36784	1.43327	1.37188
24	1.11811	1.14775	1.24893	1.37445	1.42829	1.37829
24.5333	1.12439	1.15301	1.24392	1.38602	1.43284	1.37789
25.0667	1.12402	1.14583	1.24367	1.37725	1.43556	1.37896
25.6	1.11966	1.14513	1.25168	1.38001	1.43328	1.38856
26.1333	1.11975	1.14473	1.26012	1.37959	1.43291	1.37295
26.6667	1.12728	1.14522	1.25775	1.38827	1.43922	1.38808
27.2	1.1259	1.14829	1.25873	1.38779	1.43428	1.39572
27.7333	1.12904	1.14499	1.27307	1.3848	1.42987	1.39002
28.2667	1.13443	1.15021	1.26447	1.38763	1.43895	1.37913
28.8	1.12925	1.14864	1.26302	1.37948	1.44041	1.3848
29.3333	1.13345	1.15604	1.26524	1.38287	1.44064	1.39772
29.8667	1.13604	1.15872	1.27181	1.3925	1.44358	1.38512
30.4	1.13765	1.15767	1.27296	1.3931	1.44069	1.38907
30.9333	1.14319	1.16416	1.27482	1.38361	1.43428	1.38789
31.4667	1.1371	1.16372	1.27698	1.39068	1.44097	1.38828
32	1.13789	1.16034	1.28006	1.38908	1.42667	1.38611
32.5333	1.14434	1.15754	1.28194	1.39266	1.44127	1.38628
33.0667	1.1474	1.16486	1.27461	1.3856	1.44554	1.39355
33.6	1.14151	1.16614	1.28036	1.39101	1.44605	1.38832
34.1333	1.14251	1.16952	1.28498	1.39304	1.43282	1.39588
34.6667	1.14531	1.17159	1.28748	1.38891	1.4424	1.39188
35.2	1.14913	1.17394	1.28009	1.39265	1.44343	1.38862
35.7333	1.14286	1.17446	1.28865	1.39391	1.44679	1.38686
36.2667	1.15154	1.17698	1.29157	1.39498	1.43871	1.38742
36.8	1.15244	1.17617	1.29218	1.40025	1.44746	1.39243
37.3333	1.14699	1.16419	1.28888	1.39144	1.44289	1.38987
37.8667	1.15159	1.17526	1.29042	1.39713	1.44153	1.39397
38.4	1.15253	1.17191	1.291	1.40332	1.45479	1.39668
38.9333	1.15565	1.1781	1.30261	1.39535	1.43284	1.38935
39.4667	1.15302	1.17554	1.2967	1.39587	1.44243	1.39044
40	1.1522	1.17038	1.29758	1.4027	1.43337	1.39169
40.5333	1.15897	1.17711	1.28724	1.401	1.43562	1.3907
41.0667	1.16036	1.17441	1.3048	1.39535	1.43891	1.38206
41.6	1.15659	1.18049	1.31111	1.39406	1.43065	1.39333
42.1333	1.15205	1.17517	1.30559	1.38184	1.44069	1.39524
42.6667	1.15511	1.18581	1.30142	1.39335	1.42717	1.39164
43.2	1.15747	1.18189	1.30243	1.39377	1.43912	1.39155
43.7333	1.15915	1.18904	1.31107	1.38515	1.44082	1.385
44.2667	1.15473	1.18536	1.3057	1.39797	1.4437	1.38782
44.8	1.15758	1.18237	1.30362	1.39648	1.43761	1.38261
45.3333	1.15787	1.18799	1.32	1.39069	1.43328	1.38567
45.8667	1.15514	1.19333	1.3057	1.38688	1.43193	1.39073
46.4	1.15706	1.18839	1.31192	1.38875	1.4396	1.40391
46.9333	1.15664	1.19209	1.30768	1.39513	1.4408	1.39044
47.4667	1.1535	1.19874	1.3051	1.38354	1.43634	1.3894
48	1.15787	1.19307	1.30707	1.39446	1.4404	1.38693
48.5333	1.15175	1.18961	1.31691	1.38385	1.43499	1.38197
49.0667	1.16245	1.20059	1.31578	1.37987	1.42902	1.3894
49.6	1.15825	1.19686	1.31506	1.39748	1.41658	1.38109
50.1333	1.16282	1.19011	1.32039	1.39741	1.43309	1.38009
50.6667	1.16141	1.19172	1.31411	1.39057	1.4334	1.38897
51.2	1.16088	1.18014	1.32316	1.3921	1.43166	1.37771
51.7333	1.16217	1.2018	1.3228	1.3918	1.43029	1.38401
52.2667	1.16791	1.1958	1.32368	1.39127	1.43125	1.37766
52.8	1.1629	1.19969	1.32477	1.38306	1.43204	1.3775
53.3333	1.16979	1.19487	1.32481	1.39896	1.42621	1.38428
53.8667	1.16163	1.19104	1.32061	1.38676	1.43161	1.3905
54.4	1.16866	1.20151	1.32891	1.37689	1.43181	1.38973
54.9333	1.17103	1.19737	1.31991	1.38038	1.42455	1.37791
55.4667	1.16241	1.19818	1.32968	1.38561	1.4242	1.37076
56	1.16998	1.19978	1.32361	1.38692	1.43168	1.37623
56.5333	1.17248	1.20706	1.33196	1.37764	1.42121	1.38044
57.0667	1.1624	1.20483	1.32795	1.39263	1.42532	1.37771
57.6	1.17108	1.19967	1.32477	1.37902	1.4295	1.38299
58.1333	1.17781	1.2138	1.33364	1.37802	1.42256	1.3774
58.6667	1.17213	1.20668	1.3231	1.37028	1.42443	1.36569
59.2	1.17541	1.19821	1.32938	1.37769	1.41533	1.37868
59.7333	1.17669	1.19799	1.33455	1.38537	1.41685	1.37969
60.2667	1.17414	1.1967	1.33105	1.38335	1.42747	1.38189
60.8	1.17946	1.20759	1.3288	1.37063	1.41592	1.37114
61.3333	1.17911	1.21309	1.32684	1.36729	1.42151	1.36881
61.8667	1.18078	1.20632	1.32684	1.3746	1.42505	1.37022
62.4	1.18555	1.20559	1.33824	1.38318	1.42433	1.36016
62.9333	1.17977	1.19689	1.33056	1.37852	1.41916	1.37403
63.4667	1.17959	1.19997	1.32974	1.37486	1.41817	1.37076
64	1.18168	1.20977	1.33956	1.37735	1.42684	1.37612
64.5333	1.18197	1.2089	1.34437	1.36819	1.42003	1.36977
65.0667	1.18085	1.21363	1.33835	1.3708	1.41579	1.37268
65.6	1.18302	1.20772	1.33833	1.38117	1.40835	1.37234
66.1333	1.18135	1.20869	1.3461	1.37693	1.42268	1.37267
66.6667	1.18483	1.21184	1.32684	1.37946	1.4122	1.37138
67.2	1.18054	1.20923	1.33103	1.37565	1.41583	1.36912
67.7333	1.18263	1.20809	1.34634	1.38042	1.41696	1.36365
68.2667	1.1875	1.20612	1.33311	1.37638	1.42569	1.36329
68.8	1.18416	1.21977	1.32794	1.37061	1.40844	1.3665
69.3333	1.18352	1.21216	1.33746	1.36931	1.41508	1.35978
69.8667	1.18103	1.20963	1.34448	1.38249	1.41692	1.36433
70.4	1.18685	1.21083	1.33398	1.37309	1.40923	1.36404
70.9333	1.18251	1.20449	1.33666	1.37004	1.41852	1.37364
71.4667	1.18561	1.212	1.33236	1.37207	1.42134	1.3626
72	1.17953	1.2083	1.33607	1.37179	1.40902	1.36182
72.5333	1.18573	1.21088	1.33892	1.38079	1.41135	1.36444
73.0667	1.18013	1.218	1.34004	1.3668	1.42	1.36144
73.6	1.18956	1.2208	1.33467	1.36631	1.40967	1.36085
74.1333	1.18508	1.21434	1.34044	1.36471	1.41756	1.36624
74.6667	1.19047	1.21288	1.34349	1.3772	1.41506	1.36751
75.2	1.18713	1.21747	1.34482	1.37732	1.41064	1.36802
75.7333	1.183	1.21504	1.34524	1.37166	1.41365	1.36408
76.2667	1.18459	1.22104	1.33538	1.36933	1.40935	1.36638
76.8	1.1908	1.21305	1.34157	1.37315	1.4255	1.35928
77.3333	1.18684	1.21926	1.34297	1.36643	1.40953	1.36519
77.8667	1.18574	1.21865	1.34657	1.36859	1.40294	1.3649
78.4	1.18775	1.21661	1.34425	1.37082	1.41037	1.36099
78.9333	1.18494	1.21483	1.33452	1.36726	1.40546	1.35729
79.4667	1.18757	1.21929	1.33544	1.36402	1.4071	1.35745
80	1.18486	1.21323	1.34446	1.37159	1.40805	1.36302
80.5333	1.18471	1.21711	1.33997	1.36464	1.39863	1.356
81.0667	1.19276	1.21752	1.34492	1.36358	1.41348	1.3525
81.6	1.19146	1.21652	1.33693	1.36699	1.40459	1.35384
82.1333	1.19269	1.21953	1.34271	1.36479	1.40982	1.35114
82.6667	1.18868	1.21515	1.35286	1.35994	1.40325	1.3525
83.2	1.19381	1.2195	1.34222	1.36693	1.39858	1.35471
83.7333	1.19325	1.22057	1.34542	1.35973	1.39558	1.35172
84.2667	1.1959	1.22051	1.34376	1.36123	1.40012	1.35686
84.8	1.19877	1.2269	1.33975	1.35421	1.40145	1.35589
85.3333	1.19864	1.22594	1.33706	1.36369	1.4076	1.35609
85.8667	1.19317	1.22392	1.33981	1.36817	1.40047	1.34959
86.4	1.19643	1.22115	1.34819	1.35942	1.39506	1.35059
86.9333	1.19757	1.22556	1.35037	1.36743	1.39708	1.35617
87.4667	1.20133	1.22411	1.35009	1.36387	1.40241	1.35215
88	1.1954	1.22315	1.34338	1.34695	1.40153	1.35172
88.5333	1.20009	1.22249	1.34928	1.35882	1.40654	1.35154
89.0667	1.20153	1.2218	1.34262	1.35694	1.40104	1.35413
89.6	1.20076	1.21866	1.34296	1.35939	1.39742	1.34779
90.1333	1.19689	1.22366	1.33953	1.35993	1.39647	1.34364
90.6667	1.2	1.22563	1.34213	1.37012	1.39697	1.35152
91.2	1.20359	1.22541	1.34463	1.35836	1.3897	1.34323
91.7333	1.20013	1.2247	1.34316	1.37153	1.39849	1.35482
92.2667	1.20551	1.2186	1.34032	1.35741	1.38866	1.34953
92.8	1.20002	1.2232	1.34782	1.35027	1.39274	1.34813
93.3333	1.20534	1.22212	1.33146	1.35661	1.40029	1.349
93.8667	1.20822	1.22267	1.34112	1.35319	1.39773	1.35224
94.4	1.20484	1.21612	1.34528	1.35265	1.38868	1.33432
94.9333	1.20979	1.22456	1.34758	1.36264	1.39273	1.34788
95.4667	1.20986	1.22014	1.34218	1.35564	1.38705	1.34362
96	1.20385	1.22764	1.34692	1.35444	1.3947	1.34159
96.5333	1.20742	1.22799	1.34125	1.35319	1.39772	1.34509
97.0667	1.20816	1.22376	1.3375	1.35933	1.39424	1.3395
97.6	1.20426	1.2254	1.34253	1.35224	1.38624	1.34475
98.1333	1.20327	1.22828	1.34106	1.34889	1.39017	1.33997
98.6667	1.20745	1.22245	1.34486	1.35564	1.38819	1.34785
99.2	1.2044	1.21983	1.34918	1.35914	1.38975	1.3393
99.7333	1.20608	1.22156	1.34867	1.34691	1.38795	1.34119
100.267	1.2082	1.22839	1.33764	1.35914	1.38477	1.33662
100.8	1.20624	1.22652	1.33797	1.34838	1.38822	1.33775
101.333	1.20608	1.22859	1.33715	1.34735	1.39173	1.33866
101.867	1.21032	1.23126	1.35016	1.3599	1.39083	1.34396
102.4	1.20992	1.22413	1.33442	1.35514	1.38009	1.33233
102.933	1.20755	1.22633	1.34678	1.33547	1.38432	1.33837
103.467	1.20846	1.23025	1.34126	1.35652	1.38163	1.33512
104	1.21013	1.22279	1.33982	1.34731	1.38351	1.34343
104.533	1.20189	1.22084	1.33968	1.34885	1.37796	1.33536
105.067	1.2055	1.22727	1.34204	1.35143	1.38108	1.33967

## Sheet: Extended Data Fig 1f
k on
	20 nM			100 nM
	experiment 1	experiment 2	experiment 3	experiment 1	experiment 2	experiment 3
full length	0.0001219	0.008045	0.007509	0.006178	0.005108	0.004721
DH-PH-DEP1	5.938e-06	0.01132	0.01427	0.02384	0.02745	0.02524
DH-PH	0.03126	0.03837	0.05262	0.1298	0.1319	0.1216
