# Supplementary material for: Structure of the metastatic factor P-Rex1 reveals a two-layered autoinhibitory mechanism
Source: Nat Struct Mol Biol. 2022 Jul 21;29(8):767–73. doi: 10.1038/s41594-022-00804-9 (PMC9371973; doi:10.1038/s41594-022-00804-9)
Supplement: Source Data Extended Data Fig. 5 — Numerical source data. [file 41594_2022_804_MOESM8_ESM.xlsx]

## Sheet: Extended Data Fig 5a
Time course											k on
	full length T4L			DH-PH-DEP1 T4L			DH-PH T4L				full length T4L			DH-PH-DEP1 T4L			DH-PH T4L
Time (min)	experiment 1	experiment 2	experiment 3	experiment 1	experiment 2	experiment 3	experiment 1	experiment 2	experiment 3		experiment 1	experiment 2	experiment 3	experiment 1	experiment 2	experiment 3	experiment 1	experiment 2	experiment 3
-4.8	1.00035	0.996957	1.03622	1.00283	1.00321	1.03256	1.00444	0.999749	1.04893		0.03027	0.03667	0.02293	0.05963	0.05674	0.05722	0.1756	0.152	0.1794
-4.26667	0.990338	0.999869	1.03312	0.990154	0.993842	1.02661	0.98598	0.995586	1.03178
-3.73333	0.995775	1.00123	1.03134	0.992176	1.00172	1.02565	0.9936	1.00608	1.03015
-3.2	0.998128	1.00445	1.02522	0.996299	0.998585	1.02013	0.997805	0.998145	1.02263
-2.66667	1.00103	1.00154	1.02003	1.00143	1.00156	1.01969	0.999088	0.999558	1.01939
-2.13333	1.00255	0.999406	1.0203	1.00083	0.997686	1.0173	1.00533	0.998758	1.0161
-1.6	0.999337	0.999762	1.0165	1.00136	1.00296	1.01786	1.00279	0.99961	1.01265
-1.06667	1.00503	1.00337	1.01448	1.0084	1.00069	1.01961	1.00125	1.0014	1.01028
-0.53333	1.00298	0.996774	1.01036	1.00398	1.00051	1.02012	1.0034	1.00292	1.01471
0	1.00102	0.996668	1.00971	1.00248	0.999267	1.01771	1.00547	0.998261	1.01068
2.66667	1.04379	1.02959	1.03057	1.0692	1.04907	1.06822	1.12487	1.15452	1.06927
3.2	1.03988	1.03116	1.02678	1.06355	1.06235	1.07095	1.14554	1.18237	1.07388
3.73333	1.04101	1.03512	1.02684	1.0651	1.06809	1.07789	1.16869	1.2078	1.09835
4.26667	1.05216	1.04082	1.03215	1.07765	1.07594	1.08357	1.19456	1.23026	1.14043
4.8	1.04514	0.00104072	1.03678	1.08285	0.0010813	1.0922	1.20489	0.00124136	1.16745
5.33333	1.04466	1.04313	1.04002	1.08522	1.08884	1.10356	1.21648	1.25473	1.20119
5.86667	1.05272	1.05314	1.04329	1.10015	1.09685	1.11762	1.23916	1.27759	1.22252
6.4	1.05563	1.05438	1.04688	1.1014	1.10538	1.12643	1.25189	1.29304	1.25947
6.93333	1.06509	1.06044	1.05248	1.11671	1.11689	1.13948	1.27853	1.31259	1.28609
7.46667	1.06666	1.06339	1.0555	1.12079	1.12619	1.1455	1.2896	1.32731	1.30782
8	1.06625	1.06646	1.05832	1.1301	1.13035	1.1627	1.29971	1.34163	1.32675
8.53333	1.07095	1.07321	1.05768	1.14253	1.14011	1.17367	1.31977	1.35429	1.34845
9.06667	1.0812	1.07641	1.05643	1.15002	1.14856	1.18175	1.33232	1.36383	1.36635
9.6	1.08673	1.08001	1.06698	1.15832	1.15311	1.1936	1.34359	1.37407	1.38073
10.1333	1.09306	1.08798	1.06774	1.17722	1.16451	1.20538	1.36586	1.39097	1.39887
10.6667	1.09853	1.08417	1.06997	1.17851	1.16415	1.21213	1.37508	1.38979	1.40633
11.2	1.09743	1.0982	1.07605	1.18247	1.17448	1.22386	1.37584	1.39871	1.41709
11.7333	1.10303	1.0988	1.07741	1.19511	1.17597	1.22273	1.38947	1.40436	1.42403
12.2667	1.10336	1.10661	1.07832	1.20141	1.18564	1.23055	1.40004	1.41318	1.42322
12.8	1.10068	1.10072	1.08249	1.20766	1.19628	1.23576	1.40495	1.42332	1.42995
13.3333	1.10194	1.10855	1.08392	1.211	1.2026	1.23585	1.41164	1.42164	1.43012
13.8667	1.11134	1.11983	1.08463	1.21465	1.21694	1.24229	1.41674	1.43318	1.43921
14.4	1.11548	1.11788	1.08566	1.22454	1.2168	1.24195	1.42745	1.44155	1.43638
14.9333	1.11241	1.12097	1.08987	1.22698	1.22414	1.25203	1.4363	1.44153	1.44371
15.4667	1.11601	1.12619	1.09322	1.23636	1.23121	1.25295	1.43754	1.45238	1.43893
16	1.12014	1.12579	1.09364	1.24283	1.23646	1.25225	1.44007	1.46329	1.44766
16.5333	1.12006	1.12602	1.09922	1.24044	1.24311	1.25342	1.44137	1.46086	1.45211
17.0667	1.12384	1.13118	1.09647	1.24858	1.24802	1.25884	1.44045	1.47402	1.45553
17.6	1.12996	1.13635	1.10041	1.25087	1.2514	1.26424	1.44881	1.476	1.45944
18.1333	1.13413	1.13801	1.10757	1.25312	1.25377	1.2682	1.45136	1.47739	1.4582
18.6667	1.13088	1.13966	1.10495	1.25622	1.26318	1.2691	1.45307	1.48339	1.4573
19.2	1.13487	1.14518	1.10892	1.26684	1.26306	1.27455	1.46223	1.48944	1.46351
19.7333	1.13995	1.1495	1.11264	1.27062	1.27013	1.27157	1.45405	1.49082	1.46455
20.2667	1.13608	1.15132	1.1136	1.26826	1.26741	1.28466	1.45832	1.48721	1.4639
20.8	1.14278	1.15595	1.11383	1.26505	1.27738	1.28268	1.45546	1.49336	1.46805
21.3333	1.14709	1.15461	1.1208	1.27814	1.27829	1.28936	1.46706	1.49189	1.46982
21.8667	1.14853	1.15127	1.11876	1.27222	1.28064	1.29237	1.4622	1.49038	1.46914
22.4	1.15359	1.15877	1.12245	1.28047	1.28493	1.29524	1.46608	1.48969	1.46574
22.9333	1.14842	1.1587	1.12379	1.28732	1.28564	1.29553	1.46499	1.49494	1.46648
23.4667	1.15548	1.16237	1.13073	1.28431	1.28653	1.30828	1.46062	1.49283	1.4668
24	1.15352	1.1695	1.12983	1.28972	1.28962	1.30424	1.45929	1.49424	1.47367
24.5333	1.15969	1.16987	1.13391	1.29062	1.29683	1.30217	1.46273	1.49599	1.47027
25.0667	1.16201	1.16955	1.13253	1.29099	1.2995	1.31288	1.45956	1.4919	1.46796
25.6	1.16594	1.17291	1.13484	1.29649	1.29876	1.3125	1.4673	1.49568	1.47011
26.1333	1.16863	1.16669	1.13516	1.30084	1.29365	1.31636	1.46893	1.48855	1.47192
26.6667	1.16623	1.17843	1.14413	1.29214	1.30576	1.3161	1.46222	1.49644	1.46726
27.2	1.16792	1.17466	1.14186	1.30357	1.30787	1.32207	1.46657	1.49075	1.46567
27.7333	1.17627	1.1817	1.14823	1.30297	1.31416	1.32135	1.46391	1.49634	1.46868
28.2667	1.17435	1.18103	1.13828	1.31222	1.31846	1.32671	1.4685	1.49308	1.46442
28.8	1.17606	1.18033	1.14812	1.31485	1.31471	1.32201	1.46815	1.49037	1.4708
29.3333	1.18102	1.17689	1.15165	1.31458	1.30358	1.33498	1.46283	1.48056	1.46526
29.8667	1.17583	1.19089	1.1506	1.31439	1.31754	1.32925	1.46123	1.49362	1.46176
30.4	1.18243	1.19028	1.1524	1.31983	1.32029	1.33673	1.46748	1.49111	1.46755
30.9333	1.17656	1.19254	1.15581	1.31471	1.31681	1.33527	1.46354	1.4878	1.46819
31.4667	1.18641	1.18874	1.15832	1.31906	1.32124	1.3367	1.46808	1.48379	1.46659
32	1.18302	1.19495	1.15913	1.31601	1.31769	1.34257	1.4586	1.48764	1.46724
32.5333	1.18474	1.19643	1.15786	1.32347	1.3263	1.33684	1.46461	1.48826	1.46116
33.0667	1.18946	1.1968	1.16502	1.32451	1.3276	1.34302	1.45723	1.48505	1.4598
33.6	1.19369	1.19566	1.1649	1.33377	1.33027	1.34611	1.46658	1.48079	1.46571
34.1333	1.1884	1.20489	1.16553	1.32948	1.33494	1.34578	1.45852	1.49176	1.46046
34.6667	1.19806	1.20079	1.16716	1.33117	1.32672	1.34244	1.45913	1.48211	1.4597
35.2	1.19535	1.19981	1.16809	1.33097	1.33458	1.34934	1.46174	1.48299	1.46047
35.7333	1.20068	1.21066	1.16666	1.33184	1.33709	1.34765	1.45767	1.48046	1.4626
36.2667	1.2002	1.20313	1.1711	1.33415	1.33648	1.35104	1.45963	1.47757	1.46016
36.8	1.20179	1.20587	1.17051	1.33738	1.34138	1.34902	1.45715	1.48244	1.46227
37.3333	1.20598	1.21127	1.17522	1.33896	1.33654	1.35066	1.46207	1.47921	1.4547
37.8667	1.20429	1.21049	1.17357	1.3436	1.33896	1.35492	1.46287	1.47159	1.45555
38.4	1.20824	1.2113	1.17589	1.34227	1.34784	1.35614	1.45504	1.48542	1.4547
38.9333	1.2126	1.21521	1.17979	1.35332	1.34236	1.35397	1.46061	1.4797	1.45835
39.4667	1.21026	1.21541	1.17753	1.34449	1.34602	1.36212	1.4544	1.47778	1.45091
40	1.20925	1.22179	1.18279	1.34192	1.3501	1.36059	1.4518	1.47739	1.45469
40.5333	1.20985	1.22585	1.18449	1.3495	1.36226	1.36678	1.45765	1.48075	1.45098
41.0667	1.21684	1.21772	1.1842	1.34495	1.35123	1.36083	1.4534	1.47566	1.44896
41.6	1.21317	1.22048	1.18341	1.34259	1.34885	1.36216	1.4501	1.47379	1.44967
42.1333	1.21471	1.22618	1.1895	1.35392	1.36061	1.36365	1.4513	1.47334	1.44572
42.6667	1.21598	1.22458	1.18752	1.34611	1.35697	1.36308	1.44806	1.47579	1.44486
43.2	1.22688	1.23062	1.19529	1.36078	1.35989	1.36811	1.457	1.46993	1.45608
43.7333	1.21083	1.23504	1.18816	1.34564	1.35929	1.37117	1.44417	1.47053	1.44826
44.2667	1.22276	1.22224	1.19301	1.35306	1.34823	1.37233	1.45349	1.45999	1.4414
44.8	1.21836	1.22613	1.19497	1.35223	1.35721	1.37482	1.44561	1.46776	1.44581
45.3333	1.22778	1.23515	1.19707	1.35069	1.36228	1.37385	1.44741	1.46395	1.44936
45.8667	1.22115	1.23291	1.20045	1.35734	1.36151	1.37463	1.4477	1.46602	1.44449
46.4	1.22926	1.22918	1.19793	1.36444	1.36149	1.37371	1.4515	1.46175	1.44927
46.9333	1.23063	1.23345	1.20447	1.35919	1.35746	1.37778	1.45056	1.46989	1.44905
47.4667	1.22614	1.23004	1.20256	1.35522	1.36071	1.37769	1.44279	1.46316	1.44996
48	1.23327	1.23336	1.20555	1.35933	1.3587	1.37582	1.44505	1.46332	1.45105
48.5333	1.22544	1.24056	1.1979	1.3613	1.3651	1.37566	1.44628	1.46073	1.44994
49.0667	1.23248	1.23793	1.20361	1.36425	1.36416	1.38115	1.44286	1.46142	1.43891
49.6	1.23156	1.2392	1.20271	1.35873	1.36622	1.38188	1.44532	1.46424	1.43707
50.1333	1.23578	1.23951	1.20814	1.36041	1.3616	1.38033	1.43742	1.45519	1.44162
50.6667	1.23794	1.24797	1.20588	1.36805	1.36557	1.38161	1.44454	1.45889	1.44431
51.2	1.23335	1.24343	1.21022	1.36153	1.36901	1.38165	1.44515	1.46402	1.45079
51.7333	1.23803	1.24646	1.20656	1.36598	1.37136	1.3831	1.44427	1.46466	1.43355
52.2667	1.23364	1.24555	1.20629	1.37048	1.3684	1.38096	1.44258	1.45895	1.44048
52.8	1.23727	1.24274	1.21038	1.36273	1.37376	1.38324	1.43819	1.45976	1.44503
53.3333	1.23507	1.24653	1.20471	1.36808	1.37371	1.38308	1.43829	1.45861	1.43416
53.8667	1.24013	1.24621	1.21027	1.36919	1.36971	1.38805	1.43615	1.4588	1.43838
54.4	1.24072	1.25264	1.2125	1.37178	1.37498	1.38274	1.44274	1.45393	1.441
54.9333	1.24287	1.24817	1.21586	1.37347	1.3739	1.38984	1.44459	1.45307	1.43586
55.4667	1.24319	1.24699	1.22126	1.36644	1.37342	1.386	1.43277	1.45169	1.44257
56	1.24129	1.25186	1.21748	1.36846	1.37824	1.39064	1.44017	1.45165	1.42919
56.5333	1.24288	1.24707	1.21203	1.37114	1.37164	1.39131	1.43193	1.44757	1.42645
57.0667	1.24965	1.25548	1.21552	1.37229	1.38121	1.38609	1.44454	1.46314	1.43695
57.6	1.24726	1.25724	1.22164	1.372	1.38334	1.39413	1.43471	1.45586	1.43508
58.1333	1.25128	1.25808	1.22263	1.37088	1.38363	1.39068	1.43406	1.45525	1.4381
58.6667	1.24718	1.25014	1.21848	1.37673	1.37671	1.39141	1.43131	1.45183	1.43582
59.2	1.25211	1.2528	1.22256	1.36842	1.37505	1.39296	1.43063	1.45194	1.4321
59.7333	1.26194	1.25573	1.22553	1.37923	1.37623	1.39304	1.43859	1.44757	1.43228
60.2667	1.24952	1.25499	1.22211	1.37599	1.37867	1.39632	1.43729	1.44875	1.42908
60.8	1.25335	1.25621	1.22329	1.37501	1.37688	1.3959	1.43455	1.45052	1.43257
61.3333	1.25595	1.26025	1.21961	1.37126	1.38324	1.39427	1.43647	1.44845	1.43003
61.8667	1.25375	1.25315	1.22792	1.37339	1.37898	1.3928	1.43276	1.44682	1.42582
62.4	1.25342	1.25917	1.22734	1.37736	1.3787	1.39078	1.42611	1.44579	1.43127
62.9333	1.25349	1.26089	1.2266	1.37359	1.37935	1.39491	1.43065	1.44658	1.43231
63.4667	1.26211	1.2645	1.22531	1.38089	1.38266	1.38947	1.43358	1.44492	1.42968
64	1.25739	1.2625	1.2304	1.37387	1.39108	1.39448	1.42959	1.45075	1.42968
64.5333	1.2577	1.26433	1.22715	1.37025	1.38541	1.39373	1.43236	1.44701	1.42635
65.0667	1.25606	1.25849	1.23238	1.37537	1.37432	1.39332	1.42801	1.44529	1.42598
65.6	1.2595	1.26025	1.23091	1.37298	1.38219	1.39529	1.43229	1.44514	1.42533
66.1333	1.25608	1.26466	1.23	1.36578	1.38203	1.39541	1.42187	1.44577	1.42282
66.6667	1.26175	1.26478	1.22535	1.37527	1.37807	1.39617	1.42946	1.44473	1.42854
67.2	1.26029	1.25907	1.22942	1.37634	1.37585	1.39441	1.42978	1.43377	1.4216
67.7333	1.26648	1.26809	1.23614	1.37844	1.38155	1.39364	1.42716	1.44145	1.42065
68.2667	1.26302	1.27309	1.23518	1.37603	1.38797	1.39074	1.42578	1.44939	1.42314
68.8	1.26278	1.2655	1.23452	1.37812	1.38336	1.39605	1.42217	1.43542	1.42079
69.3333	1.26127	1.27033	1.23579	1.3745	1.38156	1.39827	1.4203	1.44485	1.41895
69.8667	1.26497	1.2743	1.24049	1.38268	1.38918	1.40151	1.42883	1.44517	1.41808
70.4	1.2652	1.26774	1.23988	1.388	1.38269	1.39574	1.42614	1.43542	1.42278
70.9333	1.26568	1.26466	1.23718	1.37813	1.38409	1.40445	1.41977	1.43914	1.41411
71.4667	1.2641	1.27232	1.23745	1.38014	1.38593	1.39908	1.42311	1.44105	1.4183
72	1.26585	1.27586	1.23813	1.3795	1.38732	1.40356	1.41759	1.43695	1.41626
72.5333	1.27428	1.27543	1.23941	1.38338	1.39248	1.39899	1.41936	1.44246	1.4162
73.0667	1.26291	1.27641	1.2434	1.3824	1.38713	1.40109	1.42224	1.43479	1.41624
73.6	1.27272	1.27166	1.23783	1.38204	1.38191	1.39648	1.41544	1.4376	1.4171
74.1333	1.27484	1.27405	1.24166	1.38182	1.38312	1.40007	1.42459	1.43494	1.4171
74.6667	1.27237	1.27227	1.24182	1.37857	1.38542	1.39844	1.41803	1.42787	1.41298
75.2	1.26693	1.27357	1.24091	1.37833	1.37806	1.40592	1.41795	1.43062	1.41531
75.7333	1.27048	1.27591	1.24481	1.37355	1.37863	1.4021	1.41841	1.42777	1.41322
76.2667	1.27455	1.27591	1.24435	1.3781	1.38498	1.39812	1.4132	1.43331	1.4174
76.8	1.26967	1.27099	1.2427	1.37682	1.38505	1.39915	1.41719	1.43008	1.40889
77.3333	1.27038	1.27709	1.2458	1.37392	1.38355	1.40328	1.41548	1.42563	1.41393
77.8667	1.27699	1.27524	1.24713	1.38181	1.38118	1.39715	1.42247	1.42591	1.41513
78.4	1.27173	1.28016	1.24957	1.37711	1.38648	1.40545	1.41528	1.43162	1.41152
78.9333	1.26955	1.27816	1.24796	1.37541	1.3885	1.40154	1.4137	1.43326	1.41314
79.4667	1.27181	1.27141	1.24559	1.38266	1.38254	1.40459	1.41558	1.42809	1.40989
80	1.27847	1.2826	1.24025	1.37684	1.38578	1.39931	1.41176	1.43273	1.41183
80.5333	1.27253	1.27722	1.25521	1.37663	1.38579	1.40334	1.40906	1.42648	1.41273
81.0667	1.2749	1.28489	1.2482	1.3791	1.39074	1.40171	1.41305	1.43366	1.40615
81.6	1.27276	1.27551	1.25015	1.379	1.3834	1.4	1.41541	1.42011	1.41021
82.1333	1.27289	1.28008	1.25631	1.37406	1.37984	1.40143	1.40371	1.42466	1.41083
82.6667	1.27561	1.27892	1.24647	1.37891	1.3857	1.40033	1.407	1.42493	1.4042
83.2	1.27784	1.28386	1.25131	1.37548	1.38649	1.40173	1.414	1.42057	1.40424
83.7333	1.27706	1.28701	1.25131	1.38057	1.38982	1.40443	1.41018	1.42626	1.40366
84.2667	1.27277	1.27953	1.2479	1.37435	1.38684	1.40294	1.4062	1.42566	1.40394
84.8	1.27619	1.27963	1.2534	1.37246	1.38395	1.39664	1.40182	1.42355	1.40352
85.3333	1.28387	1.28185	1.2499	1.38163	1.38397	1.40253	1.4206	1.42419	1.40895
85.8667	1.27921	1.27967	1.25303	1.38032	1.38411	1.40283	1.40857	1.42137	1.4074
86.4	1.28312	1.2822	1.2551	1.38299	1.38746	1.40135	1.41248	1.42826	1.40551
86.9333	1.2735	1.28145	1.24946	1.37693	1.38079	1.39851	1.40393	1.41825	1.40148
87.4667	1.27817	1.2887	1.25591	1.38055	1.38927	1.40495	1.40798	1.42588	1.4014
88	1.28653	1.2883	1.25165	1.38549	1.38936	1.40139	1.41317	1.42323	1.39935
88.5333	1.28625	1.28768	1.25464	1.38215	1.38593	1.40156	1.40917	1.41877	1.40215
89.0667	1.27663	1.28749	1.25433	1.37438	1.38403	1.39703	1.40411	1.41751	1.40169
89.6	1.27796	1.28455	1.25601	1.3782	1.38422	1.40537	1.39944	1.41776	1.39874
90.1333	1.27978	1.29083	1.25465	1.37434	1.3859	1.40549	1.40146	1.42363	1.39197
90.6667	1.2886	1.29059	1.25779	1.38802	1.39021	1.40479	1.41108	1.42177	1.39804
91.2	1.28963	1.28648	1.25769	1.38357	1.37931	1.40355	1.40233	1.41279	1.39676
91.7333	1.27905	1.29081	1.25996	1.37527	1.38834	1.40237	1.3963	1.42086	1.39974
92.2667	1.28459	1.28567	1.25406	1.37591	1.38005	1.40444	1.39515	1.41193	1.39846
92.8	1.28213	1.28392	1.25739	1.37844	1.38646	1.39953	1.39768	1.41701	1.396
93.3333	1.28843	1.28609	1.25754	1.38015	1.37965	1.40169	1.40667	1.41804	1.39213
93.8667	1.28286	1.29003	1.25563	1.3768	1.38494	1.40435	1.39892	1.42041	1.39174
94.4	1.29042	1.29017	1.25895	1.37896	1.38441	1.40533	1.40235	1.41575	1.39596
94.9333	1.28016	1.29118	1.26033	1.37046	1.38637	1.40056	1.39648	1.41491	1.39042
95.4667	1.28477	1.28947	1.25805	1.37592	1.38431	1.40484	1.39541	1.41256	1.39337
96	1.28531	1.28555	1.25495	1.38022	1.3894	1.40595	1.39556	1.41106	1.39443
96.5333	1.28552	1.2853	1.25831	1.37492	1.3782	1.40564	1.39407	1.40622	1.39562
97.0667	1.28634	1.28946	1.26461	1.37849	1.38853	1.39729	1.39988	1.41194	1.38789
97.6	1.28592	1.28684	1.2605	1.37424	1.37737	1.40027	1.39525	1.40982	1.39396
98.1333	1.28422	1.29231	1.26469	1.37064	1.38532	1.39992	1.39719	1.40745	1.39891
98.6667	1.2818	1.28926	1.2598	1.37041	1.38329	1.40403	1.38921	1.40788	1.39105
99.2	1.28745	1.29252	1.26437	1.37719	1.38255	1.40072	1.3949	1.41047	1.38601
99.7333	1.28808	1.28287	1.25776	1.37401	1.37455	1.40426	1.39554	1.40582	1.3968
100.267	1.28089	1.29641	1.26118	1.37236	1.38204	1.39757	1.39206	1.41053	1.39393
100.8	1.29139	1.29084	1.2628	1.37937	1.38497	1.39795	1.39994	1.40955	1.39161
101.333	1.28309	1.29455	1.26082	1.37685	1.38399	1.40047	1.3983	1.40777	1.38825
101.867	1.28237	1.29573	1.25887	1.37098	1.38064	1.40256	1.39401	1.40787	1.38818
102.4	1.2868	1.29406	1.26299	1.37495	1.3809	1.40126	1.39361	1.40979	1.38729
102.933	1.28278	1.28911	1.26359	1.37068	1.37914	1.39945	1.39144	1.40731	1.39085
103.467	1.29037	1.29832	1.26286	1.3772	1.38472	1.40047	1.38847	1.41167	1.38763
104	1.287	1.29489	1.26248	1.37126	1.38037	1.39661	1.39163	1.40604	1.38979
104.533	1.28817	1.28834	1.26132	1.37254	1.38198	1.39758	1.39451	1.40029	1.38794
105.067	1.28419	1.28848	1.26331	1.37204	1.3764	1.40165	1.38927	1.40213	1.38295

## Sheet: Extended Data Fig 5g
Time course														k on
	T240K			M401A/M408A			M244A			DH-PH-DEP1
Time (min)	experiment 1	experiment 2	experiment 3	experiment 1	experiment 2	experiment 3	experiment 1	experiment 2	experiment 3	experiment 1	experiment 2	experiment 3			T240K	M401A/M408A	M244A	DH-PH-DEP1
-4.8	1.0116	1.01277	1.00924	1.01596	1.01107	1.01105	1.0103	1.01413	1.00918	1.00599	1.00138	1.00104		experiment 1	0.08126	0.03248	0.0347	5.938e-06
-4.26667	1.00688	1.00902	1.00506	1.00912	1.00498	1.00601	1.00394	1.00585	1.00546	1.01023	1.00204	0.998026		experiment 2	0.0868	0.03282	0.03223	0.01132
-3.73333	1.0119	1.00207	1.00291	1.01512	0.999691	1.00441	1.01159	1.00453	0.999433	1.0055	0.999481	1.00332		experiment 3	0.1059	0.03498	0.03191	0.01427
-3.2	1.0145	1.00124	0.990003	1.01788	1.00295	0.997712	1.01402	1.00343	0.992503	1.01438	1.00329	0.998189
-2.66667	1.00524	0.994732	1.00294	1.00988	0.995695	1.00004	1.01141	0.988716	0.996379	1.01493	1.00134	1.00193
-2.13333	1.01696	0.994469	0.993313	1.01325	0.990221	0.993952	1.01363	0.996549	0.997865	1.01326	0.996221	1.00764
-1.6	1.00983	0.993872	0.99886	1.00593	0.998829	0.997619	1.0107	1.00066	1.00014	1.00765	0.994997	1.008
-1.06667	1.0015	0.994118	1.00605	1.00245	0.99067	1.00228	1.00409	0.992997	1.00645	1.00715	0.999952	0.991592
-0.53333	1.01075	0.992614	0.987697	1.00251	0.99619	0.983209	1.00751	0.988512	0.989206	1.00749	1.00147	0.9931
0	1.00463	1.0054	1.00394	1.00165	1.01004	1.00372	1.00662	1.00494	1.00346	1.00725	0.999895	0.997293
2.66667	1.03717	1.01869	1.07778	1.04682	1.01864	1.07806	1.03709	1.01716	1.07038	1.01615	1.01218	1.07863
3.2	1.03707	1.03178	1.0458	1.0408	1.03414	1.02362	1.02623	1.02249	1.02517	1.0342	1.03405	1.03534
3.73333	1.06891	1.0431	1.07234	1.05307	1.03182	1.03121	1.04575	1.02632	1.02969	1.03036	1.01862	1.03885
4.26667	1.06255	1.06505	1.06374	1.0473	1.04019	1.02149	1.03571	1.03678	1.01483	1.03362	1.01832	1.02877
4.8	1.07593	1.07973	1.08365	1.03989	1.04047	1.02349	1.04173	1.03963	1.02084	1.02568	1.02165	1.02684
5.33333	1.08682	1.07525	1.10027	1.05254	1.02404	1.02414	1.04505	1.02852	1.02199	1.02989	1.01775	1.02996
5.86667	1.11469	1.09437	1.10914	1.06995	1.03531	1.02904	1.05372	1.04031	1.01493	1.03187	1.02457	1.02472
6.4	1.1085	1.10665	1.15661	1.05344	1.0456	1.05391	1.04089	1.0435	1.04406	1.02704	1.01408	1.02153
6.93333	1.12953	1.10756	1.13719	1.06505	1.02706	1.02148	1.06342	1.03687	1.01917	1.01941	1.023	1.02005
7.46667	1.13285	1.13583	1.16927	1.06943	1.04376	1.05009	1.06016	1.04842	1.04081	1.02512	1.01455	1.02062
8	1.14746	1.12992	1.17495	1.08279	1.03614	1.04013	1.07108	1.0395	1.03243	1.03388	1.00837	1.02956
8.53333	1.1418	1.13533	1.18367	1.06016	1.02871	1.04095	1.05397	1.03764	1.033	1.03234	1.01666	1.01746
9.06667	1.1604	1.15385	1.21153	1.06468	1.03766	1.05944	1.05307	1.04745	1.05097	1.02048	1.00687	1.02403
9.6	1.16939	1.18662	1.22055	1.07936	1.0518	1.0575	1.07085	1.06631	1.04801	1.03225	1.01179	1.02877
10.1333	1.18485	1.1784	1.21357	1.08755	1.04049	1.05395	1.0733	1.04943	1.03538	1.0293	1.02011	1.02393
10.6667	1.18469	1.18342	1.22155	1.078	1.04555	1.05489	1.07678	1.05098	1.04207	1.03018	1.01082	1.02494
11.2	1.1995	1.19938	1.24832	1.08149	1.05134	1.05986	1.08079	1.06757	1.05223	1.02767	1.00871	1.01958
11.7333	1.2056	1.21036	1.24854	1.08247	1.05051	1.06535	1.07201	1.0635	1.0435	1.02823	1.00861	1.02096
12.2667	1.22151	1.20133	1.24552	1.09208	1.04091	1.05664	1.08245	1.05066	1.04122	1.02887	1.00962	1.01858
12.8	1.24315	1.22841	1.28757	1.10306	1.06631	1.08279	1.09448	1.07723	1.07092	1.03705	1.00649	1.02324
13.3333	1.23482	1.22692	1.29166	1.09295	1.05213	1.07928	1.08038	1.07201	1.06518	1.02468	1.0126	1.01681
13.8667	1.23775	1.21955	1.30065	1.09633	1.05489	1.09145	1.07786	1.06593	1.0754	1.0213	1.00961	1.02956
14.4	1.26707	1.2383	1.30237	1.10694	1.06286	1.07782	1.095	1.07318	1.06139	1.02764	1.01293	1.02158
14.9333	1.2733	1.26383	1.31403	1.10655	1.06074	1.08154	1.08885	1.08745	1.06965	1.03007	1.01177	1.02518
15.4667	1.26831	1.27437	1.32544	1.10371	1.06704	1.0881	1.08619	1.09116	1.07283	1.02767	1.01425	1.0286
16	1.27347	1.27432	1.34848	1.10818	1.05854	1.09551	1.08981	1.09292	1.07932	1.02821	1.0103	1.03074
16.5333	1.29603	1.28501	1.35947	1.12379	1.07148	1.10376	1.10164	1.10466	1.0855	1.02704	1.01688	1.03725
17.0667	1.30891	1.2872	1.36081	1.12546	1.07159	1.09967	1.1077	1.101	1.08108	1.02625	1.01644	1.03512
17.6	1.31489	1.28361	1.36764	1.1186	1.07374	1.11053	1.10397	1.09902	1.09267	1.02975	1.01452	1.03539
18.1333	1.30344	1.29656	1.37906	1.12537	1.07245	1.10957	1.10281	1.10452	1.09521	1.02826	1.01533	1.03815
18.6667	1.31539	1.30377	1.36885	1.12234	1.08088	1.11056	1.10341	1.11204	1.0882	1.02681	1.00786	1.03566
19.2	1.32538	1.29376	1.3748	1.12744	1.08286	1.11744	1.11214	1.10687	1.09296	1.0285	1.01664	1.04033
19.7333	1.32998	1.2963	1.38912	1.13045	1.08373	1.11584	1.10988	1.11221	1.09573	1.03328	1.02081	1.03653
20.2667	1.32908	1.31071	1.38611	1.13695	1.083	1.11533	1.11691	1.11984	1.09859	1.0315	1.0133	1.03735
20.8	1.32924	1.31651	1.39122	1.1441	1.0843	1.12535	1.12311	1.12268	1.10288	1.02862	1.01759	1.03824
21.3333	1.34151	1.31524	1.39001	1.15604	1.08934	1.12512	1.12965	1.12023	1.10612	1.02524	1.01487	1.03768
21.8667	1.34412	1.30904	1.38584	1.15236	1.09311	1.12143	1.12688	1.12077	1.1077	1.027	1.0205	1.0395
22.4	1.33899	1.32179	1.38585	1.15583	1.09927	1.12862	1.12321	1.12328	1.10793	1.03281	1.01967	1.03635
22.9333	1.34868	1.33184	1.40065	1.15883	1.09824	1.13574	1.13319	1.13232	1.1214	1.02913	1.02457	1.05029
23.4667	1.33771	1.32157	1.39783	1.15216	1.09343	1.13542	1.13019	1.12385	1.11155	1.03773	1.01884	1.04771
24	1.34459	1.32832	1.39842	1.16868	1.09491	1.13216	1.13952	1.12377	1.11616	1.03668	1.01723	1.04299
24.5333	1.34238	1.33542	1.39954	1.1644	1.0997	1.13299	1.13377	1.13171	1.11161	1.03361	1.01776	1.04116
25.0667	1.34591	1.31647	1.40576	1.1721	1.09683	1.14625	1.13589	1.12047	1.11643	1.03632	1.01757	1.04493
25.6	1.34607	1.34333	1.41248	1.1719	1.11102	1.13474	1.14176	1.14342	1.11857	1.03369	1.02846	1.05202
26.1333	1.34456	1.34687	1.41491	1.17025	1.10036	1.14285	1.1379	1.14134	1.11942	1.03105	1.02429	1.05027
26.6667	1.3515	1.34006	1.41429	1.16975	1.1078	1.13462	1.13805	1.13807	1.11824	1.04012	1.02082	1.04845
27.2	1.34584	1.3555	1.40798	1.16637	1.11437	1.12881	1.13408	1.14281	1.11657	1.03554	1.03183	1.04232
27.7333	1.35173	1.35145	1.41453	1.16939	1.11251	1.14107	1.13417	1.13842	1.12156	1.03483	1.02127	1.05092
28.2667	1.35936	1.3472	1.42337	1.17711	1.11275	1.1446	1.14318	1.1404	1.12955	1.03719	1.01597	1.05569
28.8	1.36337	1.35601	1.42934	1.17813	1.10153	1.13965	1.13951	1.14982	1.12894	1.04319	1.02552	1.05717
29.3333	1.36313	1.35986	1.41574	1.17703	1.11441	1.13578	1.14716	1.14902	1.12107	1.04016	1.0267	1.0501
29.8667	1.36439	1.36	1.4326	1.1809	1.113	1.14833	1.14296	1.14574	1.12721	1.03775	1.02759	1.05904
30.4	1.36619	1.36459	1.42501	1.17985	1.1099	1.14624	1.14449	1.14658	1.12248	1.04279	1.02459	1.05194
30.9333	1.37525	1.36041	1.4311	1.18716	1.11519	1.14268	1.15772	1.14766	1.1332	1.04401	1.02636	1.05473
31.4667	1.37387	1.37215	1.43026	1.1845	1.11494	1.14683	1.14788	1.15451	1.12499	1.04186	1.02884	1.05274
32	1.36837	1.37575	1.43672	1.18684	1.12522	1.14496	1.15177	1.15691	1.12968	1.03806	1.02558	1.05984
32.5333	1.37137	1.36321	1.43346	1.19288	1.11919	1.14815	1.14641	1.15137	1.13371	1.04237	1.02719	1.06151
33.0667	1.37525	1.36933	1.43998	1.19193	1.12681	1.15187	1.14752	1.15882	1.13651	1.04314	1.03225	1.06083
33.6	1.37924	1.36786	1.44298	1.19147	1.12134	1.14993	1.15039	1.15722	1.13505	1.04308	1.03367	1.06013
34.1333	1.37674	1.37399	1.44471	1.19479	1.11933	1.14453	1.14951	1.15587	1.13306	1.03631	1.03245	1.06304
34.6667	1.38082	1.36597	1.44379	1.194	1.11865	1.15706	1.15153	1.15484	1.13495	1.04498	1.02281	1.05934
35.2	1.37632	1.37252	1.43625	1.19306	1.12563	1.15129	1.14921	1.16158	1.1355	1.04273	1.03144	1.06391
35.7333	1.37719	1.37401	1.43495	1.19242	1.13475	1.14713	1.14617	1.16298	1.12647	1.03772	1.03169	1.06093
36.2667	1.37569	1.37273	1.43859	1.19333	1.13	1.1521	1.14898	1.16236	1.14311	1.04091	1.03144	1.05989
36.8	1.38248	1.37349	1.44401	1.19782	1.12811	1.14891	1.15362	1.16433	1.15327	1.04307	1.03086	1.06288
37.3333	1.38633	1.38419	1.41278	1.19618	1.137	1.14596	1.15452	1.16936	1.12027	1.04312	1.03498	1.05955
37.8667	1.38546	1.39152	1.44206	1.19973	1.13764	1.16439	1.1587	1.17315	1.1418	1.03947	1.04138	1.06316
38.4	1.38377	1.384	1.4337	1.20046	1.13303	1.15704	1.15905	1.16832	1.14106	1.04217	1.03122	1.06204
38.9333	1.38721	1.38738	1.43922	1.19996	1.13401	1.15841	1.15898	1.17486	1.13806	1.04586	1.03138	1.05978
39.4667	1.39139	1.38044	1.42866	1.20428	1.12814	1.15822	1.16491	1.16935	1.13904	1.05208	1.02971	1.07123
40	1.39297	1.38339	1.43766	1.19974	1.13125	1.1564	1.16185	1.17238	1.14227	1.04787	1.03195	1.06722
40.5333	1.39801	1.38118	1.44015	1.20637	1.13049	1.16771	1.16655	1.17114	1.13925	1.04401	1.03308	1.05921
41.0667	1.38743	1.38541	1.44026	1.20617	1.1359	1.16148	1.16055	1.1827	1.14322	1.04451	1.03513	1.06534
41.6	1.38681	1.38537	1.43735	1.20809	1.13615	1.16415	1.16214	1.17198	1.15158	1.04767	1.03134	1.06369
42.1333	1.38701	1.38077	1.45252	1.20325	1.13701	1.18054	1.16502	1.17311	1.15829	1.04277	1.03409	1.06146
42.6667	1.39873	1.37781	1.43029	1.20898	1.13059	1.15753	1.16248	1.16884	1.14123	1.05194	1.02819	1.05472
43.2	1.39699	1.38112	1.44091	1.21287	1.1324	1.17307	1.16498	1.17187	1.14502	1.05154	1.03283	1.06676
43.7333	1.39525	1.38697	1.44879	1.20973	1.13481	1.17479	1.15979	1.17981	1.15484	1.04195	1.03275	1.07107
44.2667	1.3974	1.3859	1.45034	1.20458	1.13733	1.17285	1.16752	1.17521	1.15798	1.04692	1.03275	1.06148
44.8	1.39388	1.38933	1.44164	1.20443	1.14064	1.17062	1.16141	1.18333	1.14907	1.04784	1.03625	1.0609
45.3333	1.3947	1.39557	1.43844	1.20458	1.14012	1.17293	1.16565	1.18434	1.14777	1.04441	1.0361	1.06462
45.8667	1.3946	1.38898	1.44478	1.2132	1.14404	1.17825	1.16108	1.1758	1.15988	1.04923	1.03773	1.07244
46.4	1.39323	1.38548	1.44753	1.20665	1.13619	1.17343	1.16724	1.18297	1.14837	1.04208	1.02985	1.06651
46.9333	1.39768	1.39011	1.44579	1.20883	1.13917	1.17211	1.16479	1.18305	1.15106	1.0434	1.04043	1.06927
47.4667	1.39285	1.38926	1.43804	1.20823	1.14323	1.17132	1.16711	1.18958	1.15488	1.04985	1.03687	1.0774
48	1.39745	1.39773	1.44485	1.20301	1.14916	1.18185	1.16292	1.19387	1.15417	1.04132	1.04278	1.0722
48.5333	1.39592	1.38304	1.45368	1.2069	1.13514	1.1815	1.16551	1.18242	1.15669	1.05131	1.03589	1.07299
49.0667	1.38817	1.38885	1.43701	1.20642	1.14255	1.17261	1.16486	1.18574	1.15683	1.04603	1.04032	1.07214
49.6	1.39789	1.38713	1.43165	1.20275	1.15009	1.17072	1.16774	1.19263	1.14478	1.04229	1.0404	1.06658
50.1333	1.39332	1.39399	1.45246	1.20593	1.14739	1.18876	1.165	1.18754	1.16338	1.04708	1.04108	1.07638
50.6667	1.39903	1.40168	1.45717	1.21401	1.14505	1.19176	1.16868	1.20127	1.16489	1.04758	1.03872	1.07231
51.2	1.40027	1.3932	1.44767	1.21164	1.15287	1.1852	1.16847	1.19864	1.16296	1.0466	1.04397	1.07374
51.7333	1.39422	1.39327	1.45328	1.21614	1.14815	1.18441	1.1662	1.19188	1.16172	1.04215	1.04172	1.07143
52.2667	1.40223	1.39612	1.44776	1.21602	1.14777	1.18614	1.17335	1.19891	1.1701	1.04826	1.03665	1.07583
52.8	1.39731	1.38961	1.44284	1.2159	1.155	1.18225	1.16409	1.19409	1.16183	1.04566	1.04478	1.07185
53.3333	1.40369	1.38266	1.45791	1.21642	1.13144	1.19731	1.17545	1.18319	1.17222	1.04989	1.03279	1.0772
53.8667	1.3965	1.39475	1.43263	1.2182	1.15051	1.17821	1.17199	1.19055	1.15618	1.04833	1.03999	1.07055
54.4	1.39644	1.3894	1.44976	1.21636	1.14424	1.18951	1.17255	1.19358	1.17086	1.04915	1.03534	1.0783
54.9333	1.39626	1.40347	1.45057	1.22212	1.15087	1.18793	1.17549	1.2008	1.16871	1.05028	1.04502	1.07541
55.4667	1.40092	1.39099	1.4488	1.21553	1.15091	1.18398	1.17569	1.20007	1.15958	1.05199	1.04086	1.07205
56	1.40273	1.39427	1.45071	1.22007	1.15007	1.19235	1.1753	1.20424	1.17081	1.05402	1.04095	1.07801
56.5333	1.39672	1.3932	1.45052	1.22259	1.15201	1.18408	1.17293	1.20496	1.1674	1.0536	1.04732	1.07884
57.0667	1.40478	1.39779	1.45225	1.22925	1.15663	1.1975	1.17454	1.20148	1.17117	1.05225	1.04526	1.08325
57.6	1.39513	1.39703	1.44316	1.22083	1.15503	1.18511	1.17677	1.20071	1.17067	1.04866	1.04205	1.08332
58.1333	1.40113	1.4049	1.44156	1.21829	1.15429	1.18867	1.17386	1.20666	1.17447	1.05143	1.04434	1.07852
58.6667	1.40549	1.40717	1.44123	1.22486	1.16086	1.18384	1.17376	1.21295	1.16726	1.05346	1.04986	1.07657
59.2	1.40391	1.39924	1.44603	1.22633	1.16601	1.19918	1.18236	1.20726	1.17265	1.05491	1.04689	1.07589
59.7333	1.40389	1.3959	1.44751	1.22775	1.155	1.19396	1.17401	1.2019	1.17295	1.05538	1.03951	1.08339
60.2667	1.40918	1.39989	1.45475	1.23269	1.15646	1.20462	1.18213	1.20636	1.18361	1.04884	1.0451	1.08296
60.8	1.41282	1.39986	1.44505	1.23033	1.16111	1.19571	1.18128	1.21161	1.17739	1.06072	1.04613	1.07918
61.3333	1.40648	1.39734	1.44993	1.23258	1.15698	1.19697	1.18009	1.20752	1.17028	1.05447	1.0415	1.0859
61.8667	1.4045	1.39621	1.44831	1.2338	1.15659	1.20141	1.17956	1.20599	1.18174	1.0537	1.04013	1.08001
62.4	1.40432	1.38972	1.44134	1.23173	1.15687	1.19999	1.18428	1.20683	1.17769	1.05737	1.043	1.08838
62.9333	1.40737	1.39546	1.44139	1.23009	1.15752	1.1972	1.18279	1.2083	1.17978	1.05834	1.04542	1.08297
63.4667	1.40471	1.39619	1.44254	1.22884	1.15955	1.19478	1.18369	1.21315	1.17465	1.05953	1.05226	1.08476
64	1.40704	1.3961	1.43979	1.23292	1.15854	1.20082	1.18915	1.21006	1.17797	1.06198	1.04517	1.09119
64.5333	1.40396	1.39812	1.45055	1.22929	1.15889	1.2074	1.18209	1.20904	1.18342	1.05501	1.04809	1.08941
65.0667	1.40717	1.38808	1.44678	1.23615	1.15039	1.19849	1.18917	1.20435	1.1831	1.06125	1.03627	1.08729
65.6	1.4055	1.39121	1.44403	1.24051	1.16051	1.20346	1.18499	1.20714	1.18011	1.05702	1.04138	1.08446
66.1333	1.40318	1.4049	1.44308	1.24415	1.1608	1.19937	1.18572	1.21841	1.18425	1.06019	1.04736	1.08524
66.6667	1.40414	1.38136	1.44859	1.23531	1.15745	1.20655	1.18449	1.20188	1.18507	1.06401	1.03862	1.09413
67.2	1.40219	1.39862	1.4497	1.23552	1.16081	1.20933	1.18606	1.21946	1.19111	1.06131	1.05225	1.08415
67.7333	1.40511	1.38584	1.44506	1.23621	1.15378	1.20551	1.18738	1.21245	1.18626	1.05892	1.04749	1.09358
68.2667	1.40394	1.39283	1.43914	1.23773	1.16195	1.2016	1.19057	1.21334	1.18251	1.0644	1.04115	1.0918
68.8	1.40256	1.40397	1.43955	1.23388	1.17127	1.20286	1.19197	1.2217	1.1839	1.0671	1.05649	1.08508
69.3333	1.40999	1.39128	1.43084	1.23868	1.15912	1.18508	1.18628	1.21631	1.17816	1.06012	1.04182	1.09036
69.8667	1.40349	1.39404	1.43964	1.23902	1.16354	1.20036	1.18816	1.22137	1.18695	1.06503	1.04549	1.08947
70.4	1.40912	1.38472	1.43917	1.24347	1.15695	1.20141	1.19001	1.20996	1.18887	1.07213	1.04527	1.08509
70.9333	1.40511	1.39536	1.43443	1.23896	1.16857	1.19941	1.18862	1.21982	1.18226	1.06509	1.05034	1.08391
71.4667	1.40336	1.38822	1.43206	1.24474	1.16423	1.20854	1.17749	1.22003	1.18137	1.06207	1.04776	1.08612
72	1.40558	1.38773	1.4393	1.23867	1.16149	1.20191	1.19141	1.21702	1.18993	1.06814	1.04604	1.09473
72.5333	1.40267	1.38158	1.42862	1.24369	1.1666	1.20168	1.19235	1.21931	1.18291	1.06387	1.0485	1.0856
73.0667	1.40784	1.38733	1.4351	1.24685	1.16296	1.20487	1.18535	1.22013	1.18027	1.06481	1.04444	1.09058
73.6	1.40821	1.39102	1.43463	1.24916	1.16473	1.20001	1.1914	1.21976	1.1847	1.06593	1.05176	1.0928
74.1333	1.40779	1.39169	1.43087	1.24591	1.16804	1.20185	1.18913	1.22065	1.18385	1.06097	1.0472	1.09104
74.6667	1.41501	1.38435	1.43893	1.24822	1.16472	1.20357	1.19505	1.22053	1.18855	1.06427	1.05011	1.09262
75.2	1.40001	1.38938	1.44019	1.24273	1.16709	1.21336	1.19099	1.22447	1.19173	1.06576	1.0463	1.09309
75.7333	1.40135	1.39488	1.43528	1.24361	1.17297	1.20844	1.18383	1.22677	1.18446	1.07301	1.05411	1.09448
76.2667	1.40038	1.3902	1.44838	1.24724	1.16924	1.2227	1.19295	1.22109	1.19472	1.06256	1.04424	1.09524
76.8	1.40237	1.38709	1.43113	1.25217	1.16406	1.20698	1.1937	1.2226	1.18389	1.06446	1.05138	1.09236
77.3333	1.40178	1.39013	1.43506	1.2423	1.16383	1.21362	1.19565	1.22453	1.19315	1.06923	1.04389	1.09191
77.8667	1.4004	1.39393	1.43944	1.24156	1.16768	1.21169	1.18676	1.22399	1.19577	1.06555	1.05271	1.10128
78.4	1.40422	1.39315	1.43449	1.24975	1.17784	1.21454	1.19044	1.22582	1.18679	1.06688	1.05662	1.09327
78.9333	1.40665	1.38711	1.4337	1.24722	1.16599	1.2193	1.1945	1.22616	1.18848	1.07004	1.05483	1.09748
79.4667	1.41364	1.38383	1.42839	1.2559	1.17537	1.20961	1.19918	1.23087	1.18745	1.06889	1.04946	1.09556
80	1.40668	1.37774	1.43125	1.24604	1.17181	1.21235	1.2036	1.22062	1.18677	1.0678	1.05162	1.09512
80.5333	1.40743	1.37794	1.43078	1.24644	1.16624	1.20953	1.19912	1.2204	1.19127	1.0698	1.05381	1.09467
81.0667	1.40326	1.38711	1.41693	1.24487	1.17095	1.1989	1.19557	1.22561	1.17744	1.06956	1.0531	1.08606
81.6	1.40934	1.38159	1.43464	1.24745	1.1727	1.20664	1.19526	1.22788	1.19491	1.07103	1.0522	1.09168
82.1333	1.401	1.38108	1.42992	1.24646	1.17121	1.21057	1.19207	1.22202	1.19207	1.06714	1.04757	1.09917
82.6667	1.40526	1.38438	1.42639	1.24567	1.17208	1.21391	1.19188	1.22566	1.18891	1.06796	1.05557	1.09644
83.2	1.40358	1.38319	1.43862	1.25125	1.17167	1.21913	1.19903	1.22789	1.19712	1.07233	1.05316	1.10053
83.7333	1.4004	1.38678	1.43178	1.25145	1.18132	1.20865	1.19859	1.22943	1.19393	1.07156	1.05351	1.09663
84.2667	1.40657	1.37467	1.43109	1.25493	1.17322	1.21354	1.2017	1.22881	1.19607	1.07212	1.05451	1.09479
84.8	1.40473	1.38256	1.4325	1.2586	1.16901	1.22343	1.19886	1.22474	1.19826	1.07578	1.04946	1.10604
85.3333	1.41078	1.3806	1.43633	1.25767	1.17061	1.21995	1.20359	1.22493	1.19856	1.07858	1.0592	1.10231
85.8667	1.4015	1.3876	1.42258	1.25175	1.17646	1.20956	1.19701	1.23364	1.19049	1.06559	1.05533	1.095
86.4	1.4027	1.38092	1.42563	1.25984	1.17347	1.21596	1.1993	1.23129	1.19462	1.07505	1.05831	1.10319
86.9333	1.41411	1.38566	1.43006	1.25941	1.17439	1.2214	1.20376	1.23002	1.20653	1.06988	1.05224	1.10191
87.4667	1.40336	1.39593	1.40651	1.25295	1.17319	1.20172	1.20221	1.23095	1.17435	1.07974	1.06041	1.09245
88	1.41159	1.38397	1.41472	1.26026	1.17102	1.20938	1.20706	1.22811	1.19012	1.07703	1.05571	1.10236
88.5333	1.40694	1.3796	1.42915	1.26659	1.17798	1.22394	1.20656	1.23064	1.20254	1.07727	1.05799	1.10194
89.0667	1.41088	1.38445	1.42733	1.26552	1.17169	1.21707	1.20253	1.23278	1.19446	1.07484	1.06223	1.105
89.6	1.41021	1.38433	1.43794	1.2688	1.1736	1.22669	1.21327	1.23492	1.20779	1.08199	1.06351	1.10454
90.1333	1.40774	1.37381	1.42224	1.26501	1.17031	1.22122	1.20974	1.23223	1.19663	1.07423	1.06256	1.09949
90.6667	1.41322	1.37834	1.42231	1.26773	1.17285	1.21751	1.21178	1.23507	1.1987	1.07992	1.05667	1.10454
91.2	1.41458	1.3745	1.42164	1.27298	1.17151	1.20903	1.20746	1.22946	1.19923	1.07585	1.05445	1.10095
91.7333	1.40642	1.37879	1.42561	1.27007	1.17217	1.21994	1.21556	1.23132	1.19049	1.07895	1.05632	1.10328
92.2667	1.40656	1.38203	1.41708	1.26463	1.17562	1.21451	1.20544	1.23617	1.19966	1.08292	1.06457	1.10331
92.8	1.40768	1.39021	1.42272	1.26932	1.17922	1.20906	1.20962	1.23357	1.19845	1.07667	1.06283	1.10452
93.3333	1.40339	1.38403	1.41563	1.26446	1.17228	1.21721	1.20863	1.23056	1.19795	1.08596	1.05966	1.0975
93.8667	1.40234	1.37969	1.4133	1.26462	1.17843	1.21264	1.20584	1.2289	1.19021	1.08375	1.05921	1.10296
94.4	1.4128	1.37873	1.4206	1.26986	1.18042	1.214	1.20701	1.23928	1.19256	1.08309	1.058	1.10458
94.9333	1.41179	1.37574	1.41829	1.27004	1.16677	1.22115	1.20672	1.22817	1.20435	1.08392	1.05974	1.10256
95.4667	1.41323	1.3742	1.4156	1.26968	1.1721	1.20992	1.21223	1.22757	1.19748	1.08484	1.057	1.09751
96	1.40774	1.3734	1.42203	1.26813	1.16762	1.22024	1.21232	1.23091	1.19749	1.07837	1.05942	1.10034
96.5333	1.40928	1.36746	1.41234	1.27212	1.1686	1.211	1.21397	1.23066	1.18822	1.08357	1.05654	1.09903
97.0667	1.41883	1.37904	1.41853	1.27345	1.17633	1.22298	1.22034	1.23068	1.20461	1.09148	1.05878	1.10718
97.6	1.41254	1.37073	1.42097	1.27263	1.17404	1.21755	1.21939	1.23026	1.19856	1.0842	1.0597	1.10323
98.1333	1.40683	1.3711	1.41005	1.2746	1.18036	1.21473	1.21581	1.24139	1.19755	1.08333	1.06375	1.10333
98.6667	1.40908	1.36476	1.41323	1.27012	1.17093	1.21469	1.21347	1.22861	1.19421	1.0856	1.0622	1.10222
99.2	1.40955	1.37207	1.4174	1.27326	1.17635	1.22136	1.21099	1.23114	1.19668	1.08489	1.06086	1.10415
99.7333	1.40984	1.37586	1.41838	1.26743	1.17734	1.22767	1.2139	1.23637	1.20499	1.08761	1.06026	1.1018
100.267	1.40563	1.37583	1.40317	1.27773	1.18132	1.21277	1.21591	1.23727	1.19032	1.08442	1.06763	1.09996
100.8	1.40813	1.37618	1.42164	1.27493	1.18046	1.22637	1.21442	1.23312	1.20275	1.0921	1.06445	1.11001
101.333	1.40672	1.36355	1.41477	1.27686	1.16888	1.2208	1.21325	1.22656	1.20057	1.08886	1.05477	1.10776
101.867	1.40661	1.36705	1.41219	1.27281	1.16613	1.22698	1.21868	1.22257	1.19441	1.08849	1.05835	1.10861
102.4	1.40719	1.37727	1.40113	1.27545	1.17917	1.21561	1.21736	1.23564	1.19265	1.08737	1.06815	1.10306
102.933	1.40131	1.37499	1.41551	1.27076	1.17332	1.21999	1.21449	1.23745	1.20125	1.08776	1.06448	1.10336
103.467	1.40546	1.3616	1.40784	1.27504	1.18157	1.22271	1.21518	1.238	1.19766	1.09097	1.06274	1.1019
104	1.41176	1.37034	1.4167	1.27993	1.18545	1.22367	1.21927	1.2394	1.19752	1.09795	1.06454	1.1108
104.533	1.40316	1.36286	1.40109	1.275	1.17165	1.21491	1.21393	1.2314	1.1952	1.08871	1.05811	1.10636
105.067	1.40081	1.37289	1.4065	1.27574	1.17748	1.21945	1.21294	1.23941	1.19906	1.08577	1.0617	1.11351

## Sheet: Extended Data Fig 5h
Time course																				k on
	T240K			L177A/L178A			T240S			T240A			DH-PH-DEP1			T240V
Time (min)	experiment 1	experiment 2	experiment 3	experiment 1	experiment 2	experiment 3	experiment 1	experiment 2	experiment 3	experiment 1	experiment 2	experiment 3	experiment 1	experiment 2	experiment 3	experiment 1	experiment 2	experiment 3			T240K	L177A/L178A	T240S	T240A	DH-PH-DEP1	T240V
-4.8	1.00475	0.995707	1.00461	1.00386	0.99914	1.00076	1.00386	0.99914	0.996106	1.00391	0.99298	0.99986	1.00285	0.996439	1.00405	1.00175	0.995267	1.00172		experiment 1	0.05259	0.03567	0.03449	0.01865	0.005846	0.003773
-4.26667	0.995654	0.992254	1.00082	0.993233	0.997057	0.997091	0.993233	0.997057	0.997517	0.999176	0.996438	0.995457	0.995557	0.99749	0.996714	0.997127	0.994715	1.00071		experiment 2	0.05482	0.03809	0.03681	0.01991	0.01019	0.002302
-3.73333	0.99898	0.999018	1.00507	0.998078	0.997207	0.998496	0.998078	0.997207	1.00064	0.998901	0.996114	1.00121	0.998049	0.997589	1.00086	1.00123	0.994697	1.0036		experiment 3	0.05353	0.02923	0.02793	0.01368	0.009662	0.0001517
-3.2	0.993564	0.997157	0.997897	0.996028	0.995013	1.00155	0.996028	0.995013	0.999946	0.998477	0.998903	1.00105	1.00019	0.992507	1.00039	0.997581	0.997918	0.998647
-2.66667	1.00339	0.996886	0.998953	1.00056	0.995967	1.00274	1.00056	0.995967	1.00405	0.997001	0.998134	1.00321	0.997484	0.999872	1.00165	1.00032	0.998386	0.997182
-2.13333	1.00218	1.00184	0.999303	1.00007	1.00266	1.00049	1.00007	1.00266	1.00044	1.0005	1.00194	0.999546	1.00215	1.0035	1.00028	1.00112	1.00541	1.00315
-1.6	1.00318	1.00633	1.0009	1.00226	1.00396	1.00111	1.00226	1.00396	0.999617	1.00101	1.00461	0.999992	1.00363	1.00185	0.996602	1.00365	1.00357	0.998365
-1.06667	0.996694	1.0046	0.997043	1.00152	0.999404	0.9981	1.00152	0.999404	1.00081	0.997714	1.00259	1.00303	0.995661	1.00213	0.999703	0.99521	1.00278	0.999402
-0.53333	1.00297	1.00174	0.998215	1.00598	1.00673	1.00218	1.00598	1.00673	1.00276	1.00384	1.00523	0.998191	1.00285	1.00253	0.999996	1.00185	1.00433	1.00117
0	0.998724	1.00475	0.997156	0.998549	1.00306	0.997492	0.998549	1.00306	0.998162	0.999491	1.00335	0.998469	1.00166	1.00631	0.999745	1.00023	1.0032	0.996026
2.66667	0.974155	0.996599	1.04203	1.00422	0.997543	1.03245	1.00422	0.997543	1.01725	0.995102	1.00403	1.00627	1.00775	1.00307	1.05109	0.993566	0.9962	0.992734
3.2	0.975858	1.00624	1.03873	1.00376	1.00732	1.01728	1.00376	1.00732	1.01669	0.995201	1.0083	1.01845	1.0015	1.0055	1.03381	1.00008	1.00745	0.992739
3.73333	0.975728	1.02162	1.03108	0.995674	1.01611	1.01304	0.995674	1.01611	1.01078	0.989485	1.01463	1.01217	0.999835	1.01515	1.02365	0.997778	1.01164	1.01229
4.26667	0.979515	1.02568	1.02819	0.997916	1.01849	1.00565	0.997916	1.01849	1.00692	0.991274	1.01916	1.00759	0.990143	1.01372	1.01729	0.993385	1.01387	0.999782
4.8	0.992015	1.03396	1.02349	0.99858	1.02215	1.0068	0.99858	1.02215	1.00255	0.983228	1.01554	1.00121	0.982021	1.01734	1.01023	0.985053	1.01605	0.992072
5.33333	0.989227	1.04209	1.02417	1.0012	1.02581	1.00316	1.0012	1.02581	1.00377	0.986019	1.02157	0.99801	0.980263	1.01775	1.00597	0.988475	1.02	0.990289
5.86667	0.984106	1.03941	1.04411	1.00177	1.02109	1.00357	1.00177	1.02109	0.995006	0.982288	1.01992	0.993495	0.979828	1.01616	1.00405	0.982085	1.015	0.990196
6.4	0.98757	1.04491	1.04838	0.998041	1.02223	0.995342	0.998041	1.02223	0.997993	0.980825	1.0124	0.99374	0.973565	1.01379	1.00005	0.975102	1.01032	0.988714
6.93333	1.00008	1.04707	1.0504	1.00823	1.02619	0.9981	1.00823	1.02619	0.9909	0.985255	1.01097	0.990761	0.974465	1.01105	0.995823	0.982081	1.01085	0.980485
7.46667	1.013	1.05077	1.05235	1.01134	1.03071	0.999197	1.01134	1.03071	0.996206	0.986725	1.01509	0.987177	0.975793	1.0083	0.995353	0.983543	1.0141	0.97798
8	1.01907	1.05379	1.05394	1.00948	1.02283	0.995545	1.00948	1.02283	0.995422	0.98403	1.01367	0.986425	0.970731	1.00723	0.992619	0.976448	1.01116	0.979807
8.53333	1.03212	1.06156	1.05959	1.01789	1.03335	0.998599	1.01789	1.03335	0.999221	0.988339	1.01257	0.989029	0.974664	1.00427	0.989714	0.977579	1.00673	0.977964
9.06667	1.03811	1.06395	1.06208	1.01595	1.02905	0.997963	1.01595	1.02905	0.993893	0.987611	1.01285	0.982623	0.975979	1.0068	0.991064	0.979794	1.00917	0.97926
9.6	1.05302	1.06599	1.06222	1.02163	1.03182	0.995758	1.02163	1.03182	0.996694	0.989779	1.01375	0.9863	0.979327	1.00407	0.989067	0.979887	1.00701	0.975842
10.1333	1.05602	1.07448	1.0673	1.02464	1.03478	0.997146	1.02464	1.03478	0.99682	0.992693	1.01884	0.985575	0.971461	1.00619	0.985796	0.979867	1.0102	0.973589
10.6667	1.06926	1.08466	1.07022	1.02977	1.03671	0.994854	1.02977	1.03671	0.999682	0.993103	1.01827	0.98112	0.981193	1.00661	0.981984	0.981153	1.01532	0.977406
11.2	1.07515	1.08638	1.07179	1.02753	1.03514	0.99985	1.02753	1.03514	1.00229	0.992523	1.0179	0.985766	0.979418	1.00713	0.98412	0.979378	1.00727	0.974038
11.7333	1.07957	1.08604	1.07405	1.02615	1.03323	0.996702	1.02615	1.03323	1.00026	0.994723	1.01482	0.98307	0.976223	1.00236	0.983638	0.980628	1.00876	0.973863
12.2667	1.09632	1.10138	1.07029	1.0415	1.03664	0.999515	1.0415	1.03664	1.0003	0.999688	1.0145	0.983528	0.979713	1.00638	0.979693	0.986159	1.00524	0.973939
12.8	1.10218	1.09748	1.07858	1.04272	1.04108	0.998277	1.04272	1.04108	1.00036	1.00354	1.01302	0.983802	0.984544	1.00046	0.980008	0.989871	1.00752	0.972686
13.3333	1.10675	1.09934	1.0812	1.0425	1.03868	0.999378	1.0425	1.03868	1.00331	1.00509	1.01955	0.982187	0.985375	1.00488	0.979038	0.987048	1.00741	0.969655
13.8667	1.10402	1.1047	1.0861	1.04388	1.04094	1.00084	1.04388	1.04094	1.00523	1.00527	1.01415	0.992039	0.981592	1.00301	0.98441	0.988189	1.00307	0.979332
14.4	1.11625	1.10442	1.08632	1.04984	1.0434	1.00657	1.04984	1.0434	1.00905	1.00697	1.01525	0.992981	0.989533	1.00209	0.987291	0.991654	1.00048	0.980234
14.9333	1.1185	1.10081	1.09956	1.04922	1.04482	1.01157	1.04922	1.04482	1.01148	1.00275	1.0136	0.993358	0.98366	0.996185	0.990348	0.985191	1.00423	0.984146
15.4667	1.12385	1.11412	1.09292	1.0483	1.04716	1.00958	1.0483	1.04716	1.01294	1.00855	1.01263	0.99469	0.988409	0.997595	0.990551	0.989733	1.00278	0.98085
16	1.1322	1.10905	1.10021	1.05556	1.04757	1.01651	1.05556	1.04757	1.01391	1.00919	1.01585	0.993826	0.99315	0.998856	0.991645	0.993124	0.997372	0.98139
16.5333	1.13034	1.11524	1.10002	1.05055	1.05037	1.01606	1.05055	1.05037	1.02015	1.00595	1.01722	0.994418	0.987034	1.0042	0.992542	0.988009	1.00271	0.985201
17.0667	1.13634	1.11374	1.10442	1.0527	1.0476	1.01647	1.0527	1.0476	1.01677	1.00771	1.01381	0.996653	0.987613	0.999037	0.995502	0.98932	1.00111	0.985493
17.6	1.1384	1.1214	1.10786	1.05505	1.04952	1.0182	1.05505	1.04952	1.02237	1.00457	1.01753	1.00023	0.987434	1.00134	0.99657	0.985582	1.00183	0.986222
18.1333	1.14927	1.12019	1.10746	1.05779	1.05153	1.01977	1.05779	1.05153	1.02351	1.01334	1.01939	1.00058	0.991728	1.00451	0.996234	0.992083	1.00015	0.986444
18.6667	1.14761	1.12458	1.1066	1.06059	1.06031	1.02189	1.06059	1.06031	1.02306	1.01196	1.0207	1.0006	0.98836	1.00343	0.994794	0.98402	1.0086	0.985682
19.2	1.15091	1.12497	1.10971	1.05779	1.0581	1.02409	1.05779	1.0581	1.0262	1.01124	1.02261	1.0008	0.990829	1.00387	0.995382	0.988222	1.00424	0.987853
19.7333	1.14694	1.11982	1.1106	1.05689	1.05266	1.02208	1.05689	1.05266	1.02076	1.01258	1.0203	0.999091	0.982964	1.00364	0.993156	0.985232	1.0027	0.983316
20.2667	1.14576	1.12735	1.11498	1.05255	1.05476	1.02443	1.05255	1.05476	1.02342	0.997212	1.01952	0.999553	0.978885	1.00067	0.997414	0.979929	1.00082	0.984332
20.8	1.15278	1.12934	1.11828	1.05578	1.06116	1.02548	1.05578	1.06116	1.02878	1.00448	1.02646	1.00831	0.980443	1.00433	1.00346	0.981605	1.00741	0.993964
21.3333	1.15006	1.12121	1.11955	1.05111	1.05599	1.02591	1.05111	1.05599	1.0238	1.00208	1.02263	1.00079	0.980057	0.999882	0.998274	0.98142	0.999595	0.989492
21.8667	1.15751	1.12917	1.12286	1.05915	1.05827	1.0285	1.05915	1.05827	1.03486	1.00735	1.01445	1.0065	0.984179	0.999312	1.00622	0.983278	1.0042	0.991837
22.4	1.16379	1.13216	1.12279	1.0609	1.06483	1.03352	1.0609	1.06483	1.02568	1.00804	1.01974	1.00516	0.985142	1.00547	1.00013	0.984741	1.00115	0.991177
22.9333	1.15677	1.13163	1.12205	1.05698	1.06148	1.02821	1.05698	1.06148	1.02385	1.00309	1.02231	1.00326	0.978421	1.00088	0.998591	0.980511	1.00273	0.992034
23.4667	1.17075	1.1375	1.12532	1.06491	1.06517	1.03226	1.06491	1.06517	1.03006	1.00926	1.02198	1.00745	0.986362	1.01047	1.00202	0.985695	1.00339	0.992764
24	1.16844	1.13955	1.12578	1.05829	1.06597	1.0306	1.05829	1.06597	1.03048	1.00755	1.02872	1.00573	0.983243	1.01127	1.00316	0.980029	1.01241	0.990802
24.5333	1.16751	1.14248	1.12994	1.05975	1.06505	1.03047	1.05975	1.06505	1.03294	1.01295	1.0219	1.0049	0.985014	1.00631	0.998048	0.980638	1.00875	0.991646
25.0667	1.17271	1.14398	1.12723	1.06662	1.06775	1.02385	1.06662	1.06775	1.0332	1.01302	1.02623	1.00396	0.989041	1.01197	0.996874	0.983963	1.01083	0.989604
25.6	1.17596	1.14829	1.12793	1.06694	1.07114	1.03262	1.06694	1.07114	1.03581	1.01406	1.03307	1.00892	0.988999	1.01251	0.998919	0.984776	1.01086	0.989462
26.1333	1.18229	1.14637	1.13063	1.0703	1.07082	1.02663	1.0703	1.07082	1.02977	1.01286	1.02563	1.00771	0.991536	1.00862	1.00293	0.98825	1.00479	0.990696
26.6667	1.18398	1.14109	1.13718	1.07268	1.06072	1.03382	1.07268	1.06072	1.03632	1.01701	1.01601	1.00438	0.991804	1.00751	1.0048	0.987304	1.00402	0.993091
27.2	1.18572	1.14756	1.13567	1.07511	1.07	1.03517	1.07511	1.07	1.03558	1.01878	1.02876	1.0102	0.98752	1.01196	1.00158	0.990241	1.00772	0.991171
27.7333	1.19149	1.14395	1.13176	1.07325	1.06752	1.0351	1.07325	1.06752	1.03794	1.01762	1.02736	1.01034	0.993451	1.00881	1.00312	0.991894	1.00577	0.988256
28.2667	1.19032	1.14793	1.13433	1.0785	1.06882	1.03218	1.0785	1.06882	1.03736	1.02393	1.02913	1.00344	0.991082	1.00889	0.998799	0.988302	1.00606	0.988282
28.8	1.19796	1.15191	1.13552	1.08218	1.07392	1.03293	1.08218	1.07392	1.03576	1.02418	1.02837	1.00698	0.992764	1.00806	1.0013	0.997359	1.00569	0.989549
29.3333	1.20075	1.1508	1.1381	1.07874	1.07415	1.03506	1.07874	1.07415	1.03528	1.02487	1.02984	1.00735	0.994983	1.01066	1.00199	0.996462	1.00962	0.99063
29.8667	1.19818	1.15499	1.14259	1.08107	1.07441	1.03885	1.08107	1.07441	1.04038	1.02297	1.02861	1.01473	0.994021	1.01235	1.00621	0.991984	1.00905	0.995964
30.4	1.20586	1.15179	1.13581	1.08268	1.07547	1.03125	1.08268	1.07547	1.03014	1.02372	1.03013	1.00531	0.995751	1.00924	0.99814	0.993662	1.00943	0.990213
30.9333	1.20124	1.15326	1.13964	1.07994	1.07188	1.03515	1.07994	1.07188	1.04068	1.02438	1.02774	1.00907	0.998605	1.01125	1.00123	0.992319	1.00965	0.991738
31.4667	1.20914	1.1526	1.14445	1.08118	1.07847	1.04078	1.08118	1.07847	1.04069	1.02766	1.03167	1.01379	0.998497	1.00765	1.00511	0.994098	1.00681	0.998874
32	1.20815	1.15919	1.14578	1.09047	1.07428	1.04008	1.09047	1.07428	1.0405	1.03138	1.03324	1.01418	0.99746	1.0135	1.00292	0.994006	1.00873	0.991161
32.5333	1.20754	1.16081	1.14286	1.08222	1.08231	1.04221	1.08222	1.08231	1.0378	1.027	1.03378	1.01332	0.997684	1.01662	1.00119	0.992517	1.01061	0.992023
33.0667	1.21552	1.1604	1.15081	1.08901	1.07942	1.04553	1.08901	1.07942	1.04631	1.03241	1.03362	1.01664	1.00042	1.01181	1.00414	0.997159	1.01061	0.995377
33.6	1.21612	1.15627	1.14454	1.08775	1.07061	1.03746	1.08775	1.07061	1.04197	1.03014	1.02994	1.00567	1.00184	1.01179	1.00163	0.99708	1.0066	0.986535
34.1333	1.22201	1.15967	1.14445	1.0905	1.07804	1.0409	1.0905	1.07804	1.04262	1.03299	1.03451	1.01153	1.00238	1.01469	1.003	0.996504	1.01064	0.994151
34.6667	1.22356	1.15954	1.14958	1.09376	1.08075	1.04347	1.09376	1.08075	1.04396	1.02976	1.03752	1.01497	1.00122	1.01154	1.00671	0.999821	1.01525	0.991375
35.2	1.21474	1.15573	1.15448	1.08728	1.07481	1.0418	1.08728	1.07481	1.04427	1.02688	1.03036	1.01274	1.00155	1.01072	1.0064	0.994754	1.00987	0.993711
35.7333	1.22443	1.15738	1.15035	1.09188	1.07986	1.0395	1.09188	1.07986	1.04081	1.03579	1.03108	1.01469	0.998678	1.00953	1.00154	0.997613	1.00701	0.993197
36.2667	1.22806	1.15907	1.15465	1.09119	1.08039	1.04699	1.09119	1.08039	1.04477	1.03739	1.03621	1.01845	1.00107	1.01118	1.0074	0.999876	1.01144	0.996774
36.8	1.22222	1.16045	1.14897	1.09126	1.07842	1.03815	1.09126	1.07842	1.03937	1.03081	1.03253	1.0113	1.00088	1.0104	1.00308	0.996546	1.00763	0.987427
37.3333	1.23125	1.16631	1.15161	1.09582	1.08279	1.04217	1.09582	1.08279	1.04423	1.03629	1.03905	1.01119	1.00279	1.01316	1.00559	0.995973	1.01076	0.992143
37.8667	1.22941	1.16648	1.15481	1.09627	1.08509	1.04705	1.09627	1.08509	1.04509	1.03197	1.04062	1.01734	1.00377	1.01607	1.00693	0.996948	1.01179	0.99768
38.4	1.23112	1.1655	1.15747	1.09969	1.08156	1.04803	1.09969	1.08156	1.05088	1.03542	1.03946	1.02106	1.00292	1.01332	1.01091	1.00356	1.00744	0.99657
38.9333	1.2287	1.1662	1.15385	1.09764	1.08093	1.04672	1.09764	1.08093	1.04727	1.03382	1.03761	1.01454	1.00191	1.0127	1.00495	0.998813	1.01235	0.990291
39.4667	1.2269	1.1683	1.15007	1.09877	1.0832	1.04099	1.09877	1.0832	1.04374	1.04191	1.03946	1.01933	1.00378	1.01499	1.00175	0.996613	1.01076	0.993633
40	1.23091	1.17051	1.15667	1.09842	1.08121	1.04171	1.09842	1.08121	1.04653	1.03396	1.0355	1.01954	1.00431	1.01304	1.0061	1.00113	1.01435	0.994934
40.5333	1.23147	1.17372	1.1541	1.09808	1.08939	1.03848	1.09808	1.08939	1.04741	1.03225	1.04189	1.01056	1.00526	1.01552	1.00735	0.996611	1.01534	0.992892
41.0667	1.23304	1.17276	1.16011	1.09796	1.08692	1.04589	1.09796	1.08692	1.04617	1.03712	1.03989	1.02001	1.00462	1.0125	1.00486	0.994645	1.01487	0.995949
41.6	1.23765	1.17272	1.15677	1.09742	1.08066	1.04213	1.09742	1.08066	1.04737	1.03924	1.03831	1.01632	1.00462	1.01497	1.00306	0.999467	1.00737	0.993032
42.1333	1.23416	1.18021	1.1607	1.09644	1.09065	1.05198	1.09644	1.09065	1.05105	1.03341	1.04335	1.01798	1.00725	1.01696	1.00431	1.00033	1.01619	0.992729
42.6667	1.23242	1.16276	1.15829	1.10068	1.08567	1.0456	1.10068	1.08567	1.05325	1.03637	1.03722	1.01891	1.00434	1.00795	1.01105	0.99912	1.00852	0.999447
43.2	1.23813	1.17217	1.16192	1.10384	1.08789	1.0445	1.10384	1.08789	1.04735	1.03886	1.03779	1.0167	1.00803	1.01243	1.00739	1.00125	1.01015	0.99681
43.7333	1.24141	1.17381	1.1627	1.10091	1.08447	1.04684	1.10091	1.08447	1.05052	1.04097	1.03634	1.01917	1.01081	1.01542	1.00529	1.00495	1.01359	0.997506
44.2667	1.23681	1.17159	1.15867	1.10082	1.08578	1.05014	1.10082	1.08578	1.05015	1.03508	1.03645	1.01705	1.00501	1.01053	1.00607	0.998362	1.00892	0.994631
44.8	1.23755	1.17261	1.16255	1.09869	1.08371	1.04664	1.09869	1.08371	1.04849	1.03568	1.03571	1.01554	1.00642	1.01097	1.00735	0.99515	1.00783	0.994074
45.3333	1.24109	1.17574	1.15523	1.10134	1.08748	1.04157	1.10134	1.08748	1.04863	1.03745	1.04363	1.01343	1.00691	1.01537	1.00409	1.00295	1.01043	0.991521
45.8667	1.25021	1.17597	1.16736	1.1106	1.09155	1.04825	1.1106	1.09155	1.05663	1.04553	1.04427	1.01966	1.00935	1.01475	1.00689	1.005	1.01522	0.99323
46.4	1.24209	1.17777	1.1621	1.10397	1.08904	1.04648	1.10397	1.08904	1.04994	1.03835	1.03925	1.01836	1.00601	1.01788	1.00408	1.00438	1.01035	0.99382
46.9333	1.24169	1.18013	1.16304	1.10552	1.09417	1.04467	1.10552	1.09417	1.04869	1.03885	1.04221	1.01437	1.00905	1.01291	1.0056	1.00241	1.01659	0.99024
47.4667	1.24948	1.17857	1.16069	1.10759	1.0923	1.04806	1.10759	1.0923	1.05529	1.04616	1.03801	1.01922	1.00695	1.01802	1.00855	1.00516	1.00786	1.0003
48	1.24294	1.17611	1.17427	1.10718	1.08663	1.05099	1.10718	1.08663	1.05619	1.0422	1.03789	1.02097	1.00633	1.01543	1.00794	1.00417	1.00811	0.998806
48.5333	1.24698	1.18207	1.16109	1.1102	1.09451	1.04362	1.1102	1.09451	1.04856	1.03954	1.04867	1.01715	1.00396	1.02014	1.00464	1.00234	1.01393	0.992782
49.0667	1.24357	1.18189	1.1641	1.11311	1.0975	1.0471	1.11311	1.0975	1.05122	1.04584	1.05111	1.01818	1.01234	1.01862	1.00886	1.00264	1.01372	0.994683
49.6	1.24519	1.17457	1.16781	1.10841	1.09734	1.05059	1.10841	1.09734	1.05295	1.04258	1.04828	1.02492	1.01225	1.02276	1.00787	1.00207	1.01878	0.998384
50.1333	1.24702	1.18147	1.16696	1.10734	1.09364	1.04636	1.10734	1.09364	1.05293	1.03756	1.04449	1.01775	1.00663	1.01973	1.00616	1.00063	1.01505	0.994907
50.6667	1.24525	1.18201	1.17042	1.10714	1.09439	1.05397	1.10714	1.09439	1.0525	1.04199	1.04678	1.02044	1.0059	1.02068	1.00761	1.00021	1.01569	0.997649
51.2	1.24441	1.18169	1.16888	1.10105	1.09392	1.0512	1.10105	1.09392	1.0579	1.04055	1.04721	1.02474	1.00723	1.01936	1.00908	1.001	1.01127	0.999024
51.7333	1.25243	1.17984	1.17159	1.10818	1.09087	1.0493	1.10818	1.09087	1.0551	1.04877	1.04399	1.02068	1.01384	1.01291	1.00971	1.00355	1.01382	1.00095
52.2667	1.24559	1.17947	1.1744	1.10681	1.09237	1.05093	1.10681	1.09237	1.05651	1.03829	1.04205	1.02028	1.00803	1.01777	1.00772	1.00446	1.01419	0.997536
52.8	1.25346	1.17665	1.16331	1.11208	1.08702	1.04497	1.11208	1.08702	1.04964	1.0502	1.04104	1.01911	1.01279	1.01046	1.00725	1.00856	1.0074	0.997061
53.3333	1.25189	1.18534	1.16839	1.11226	1.09149	1.04619	1.11226	1.09149	1.05266	1.04431	1.04642	1.01659	1.00977	1.0173	1.00948	1.0066	1.0121	0.994099
53.8667	1.2567	1.18047	1.17109	1.11551	1.0946	1.05079	1.11551	1.0946	1.05317	1.05131	1.04407	1.02051	1.01006	1.01449	1.00504	1.00708	1.01422	0.998481
54.4	1.25022	1.18448	1.16803	1.11325	1.09667	1.04934	1.11325	1.09667	1.0533	1.04558	1.04224	1.01884	1.01113	1.01799	1.0052	1.00708	1.01445	0.997992
54.9333	1.24855	1.18317	1.16873	1.11032	1.09842	1.05391	1.11032	1.09842	1.05288	1.04261	1.04389	1.0182	1.00842	1.0207	1.00948	1.00343	1.01345	0.996291
55.4667	1.24837	1.1871	1.16894	1.10805	1.10036	1.05173	1.10805	1.10036	1.05683	1.04353	1.04658	1.01635	1.00808	1.02327	1.00971	1.00226	1.01664	0.994142
56	1.2524	1.18853	1.17103	1.11189	1.09979	1.05606	1.11189	1.09979	1.05549	1.05161	1.05097	1.01927	1.01194	1.02517	1.01009	1.00299	1.01736	0.997392
56.5333	1.25545	1.18514	1.1739	1.11141	1.09294	1.05076	1.11141	1.09294	1.05408	1.045	1.04379	1.02519	1.01327	1.01915	1.01209	1.00749	1.01553	1.00051
57.0667	1.25464	1.18029	1.16959	1.11166	1.09571	1.0565	1.11166	1.09571	1.057	1.04601	1.0482	1.02706	1.01556	1.01951	1.0147	1.00443	1.01629	0.996565
57.6	1.2616	1.19225	1.17155	1.11318	1.09552	1.05437	1.11318	1.09552	1.05688	1.04685	1.05122	1.01903	1.0153	1.02493	1.01119	1.0101	1.02206	0.996068
58.1333	1.2542	1.1829	1.17503	1.11465	1.09896	1.05539	1.11465	1.09896	1.05659	1.04056	1.04852	1.02455	1.00994	1.01386	1.01224	1.0029	1.01759	0.997738
58.6667	1.24945	1.1871	1.17173	1.10629	1.09634	1.05567	1.10629	1.09634	1.0626	1.0416	1.04875	1.02774	1.01155	1.02083	1.00899	1.00191	1.01659	1.00041
59.2	1.25733	1.18758	1.17143	1.11168	1.09413	1.05267	1.11168	1.09413	1.05389	1.04977	1.04256	1.02291	1.01477	1.01781	1.00969	1.00458	1.01484	0.998281
59.7333	1.25159	1.18671	1.17417	1.11318	1.09488	1.05583	1.11318	1.09488	1.05821	1.05204	1.04489	1.02299	1.00846	1.01979	1.01232	1.00586	1.0137	0.996111
60.2667	1.25701	1.18289	1.1723	1.11487	1.09706	1.0536	1.11487	1.09706	1.05828	1.05302	1.04827	1.02302	1.0144	1.01551	1.00655	1.00488	1.0121	0.997766
60.8	1.25291	1.19139	1.16892	1.11207	1.09815	1.04822	1.11207	1.09815	1.05376	1.04748	1.0488	1.02144	1.0147	1.01972	1.00848	1.00583	1.0154	0.998001
61.3333	1.25944	1.19201	1.17345	1.11923	1.10134	1.05699	1.11923	1.10134	1.0565	1.05317	1.0551	1.02927	1.01426	1.02683	1.01226	1.0107	1.01614	0.997223
61.8667	1.25339	1.1852	1.1753	1.11386	1.09279	1.05716	1.11386	1.09279	1.05858	1.04861	1.04956	1.02256	1.01205	1.01702	1.00937	1.00427	1.01675	0.999052
62.4	1.26284	1.19081	1.17074	1.12188	1.10403	1.05762	1.12188	1.10403	1.05921	1.05393	1.05385	1.0266	1.01542	1.02494	1.0115	1.01108	1.01919	0.998183
62.9333	1.2637	1.18586	1.17639	1.11949	1.0969	1.05479	1.11949	1.0969	1.06107	1.04937	1.04924	1.02247	1.01381	1.02197	1.01374	1.00902	1.00919	0.999112
63.4667	1.2583	1.19022	1.18137	1.11567	1.09543	1.05869	1.11567	1.09543	1.06141	1.04927	1.04681	1.02694	1.01328	1.02035	1.01697	1.00555	1.01689	1.00216
64	1.2601	1.19808	1.17109	1.12222	1.10907	1.05619	1.12222	1.10907	1.05375	1.05292	1.05793	1.02153	1.01459	1.02903	1.01223	1.00922	1.02233	0.998206
64.5333	1.25723	1.18799	1.17132	1.1201	1.10145	1.0486	1.1201	1.10145	1.05706	1.04661	1.05275	1.01418	1.01665	1.02181	1.00976	1.00589	1.01439	0.991825
65.0667	1.25506	1.18911	1.17763	1.11636	1.1043	1.05798	1.11636	1.1043	1.06024	1.05003	1.05521	1.02688	1.0126	1.02289	1.01303	1.00403	1.01595	1.00107
65.6	1.25246	1.19428	1.17193	1.11533	1.10586	1.05833	1.11533	1.10586	1.06164	1.05066	1.0488	1.02849	1.01579	1.02219	1.01306	1.00697	1.01921	1.0008
66.1333	1.26175	1.18864	1.17921	1.1174	1.09965	1.05469	1.1174	1.09965	1.06196	1.05353	1.05007	1.02633	1.01747	1.02058	1.0114	1.00788	1.01621	1.00425
66.6667	1.26063	1.18737	1.17404	1.11818	1.10324	1.05654	1.11818	1.10324	1.06292	1.05478	1.05309	1.0278	1.01795	1.02279	1.00617	1.00794	1.01847	0.997269
67.2	1.26321	1.19807	1.17454	1.11738	1.10372	1.05371	1.11738	1.10372	1.05943	1.05683	1.05359	1.02937	1.01758	1.02311	1.01011	1.00987	1.02182	0.998078
67.7333	1.2542	1.19155	1.17916	1.11769	1.09937	1.05591	1.11769	1.09937	1.06066	1.0464	1.05041	1.03064	1.01433	1.02236	1.01244	1.00451	1.01809	0.998482
68.2667	1.2554	1.19059	1.17497	1.11826	1.10394	1.05751	1.11826	1.10394	1.05917	1.05058	1.05476	1.02867	1.0109	1.02416	1.01085	1.00334	1.02094	0.999776
68.8	1.257	1.18731	1.17665	1.11559	1.09641	1.05932	1.11559	1.09641	1.06119	1.04782	1.0507	1.02686	1.01004	1.02086	1.01247	0.9998	1.01437	1.00007
69.3333	1.2599	1.19179	1.18031	1.11724	1.10356	1.0526	1.11724	1.10356	1.06008	1.0526	1.04957	1.02326	1.01676	1.02436	1.00682	1.00602	1.01837	0.997098
69.8667	1.26078	1.19027	1.18019	1.11983	1.09973	1.05443	1.11983	1.09973	1.06096	1.05271	1.05499	1.02876	1.01714	1.02502	1.00663	1.00932	1.01946	0.997105
70.4	1.25808	1.19693	1.1726	1.12136	1.1071	1.05407	1.12136	1.1071	1.05205	1.0549	1.05255	1.02454	1.0182	1.02664	1.00861	1.00624	1.01987	0.994164
70.9333	1.26255	1.19285	1.17774	1.11962	1.10585	1.05722	1.11962	1.10585	1.06169	1.05436	1.05435	1.02636	1.01435	1.01901	1.00914	1.00926	1.01534	1.00308
71.4667	1.25623	1.1896	1.18135	1.11817	1.10327	1.06216	1.11817	1.10327	1.06365	1.04799	1.05079	1.03009	1.01499	1.02235	1.01538	1.00607	1.01945	1.00284
72	1.25731	1.19183	1.17544	1.11736	1.09867	1.0602	1.11736	1.09867	1.06342	1.04934	1.05192	1.0268	1.01402	1.02118	1.01065	1.00683	1.0217	0.997676
72.5333	1.26085	1.18975	1.17755	1.11867	1.10069	1.05658	1.11867	1.10069	1.05988	1.05155	1.05283	1.02333	1.01892	1.02179	1.00998	1.00895	1.01517	1.00157
73.0667	1.26737	1.19218	1.17789	1.12419	1.10635	1.05882	1.12419	1.10635	1.0578	1.05657	1.05429	1.02629	1.01775	1.02112	1.01124	1.01212	1.01796	0.996897
73.6	1.26092	1.19887	1.18127	1.12492	1.10355	1.05873	1.12492	1.10355	1.05931	1.05629	1.05802	1.02586	1.02072	1.02527	1.0107	1.00949	1.02198	0.999291
74.1333	1.26293	1.19558	1.17607	1.12471	1.10768	1.05926	1.12471	1.10768	1.0662	1.05775	1.05609	1.02855	1.01872	1.0246	1.01597	1.00982	1.01669	1.00135
74.6667	1.26113	1.19002	1.17837	1.1255	1.09937	1.05835	1.1255	1.09937	1.06373	1.05519	1.04796	1.03292	1.02071	1.01777	1.01377	1.01098	1.01532	1.00071
75.2	1.25576	1.19127	1.1825	1.12274	1.10384	1.06023	1.12274	1.10384	1.06535	1.05771	1.05343	1.03099	1.01711	1.01707	1.01317	1.01505	1.02238	1.00155
75.7333	1.26398	1.1938	1.17573	1.12501	1.10439	1.05129	1.12501	1.10439	1.05857	1.05785	1.05155	1.02437	1.01839	1.02265	1.01122	1.01098	1.0187	0.997386
76.2667	1.26077	1.19472	1.18299	1.12494	1.10521	1.0606	1.12494	1.10521	1.06716	1.05557	1.05585	1.02822	1.01797	1.02835	1.01399	1.01242	1.0205	1.00295
76.8	1.25377	1.19559	1.18185	1.11924	1.10113	1.05458	1.11924	1.10113	1.06611	1.0555	1.05256	1.03664	1.01935	1.02176	1.01268	1.00655	1.01784	1.00077
77.3333	1.25495	1.19294	1.18087	1.12218	1.09642	1.06097	1.12218	1.09642	1.06525	1.05418	1.05184	1.03342	1.01259	1.02214	1.01434	1.0106	1.01608	1.00324
77.8667	1.25269	1.19367	1.17949	1.11807	1.1033	1.05978	1.11807	1.1033	1.0649	1.0521	1.05248	1.02711	1.01884	1.01818	1.01436	1.00572	1.01966	1.00788
78.4	1.26044	1.19672	1.18415	1.11981	1.10598	1.05841	1.11981	1.10598	1.06636	1.05821	1.05464	1.02981	1.01655	1.02655	1.0165	1.00621	1.02109	1.00149
78.9333	1.26377	1.19542	1.18568	1.12717	1.10752	1.05854	1.12717	1.10752	1.06798	1.06218	1.05715	1.02735	1.02444	1.02735	1.01652	1.00902	1.0208	1.0066
79.4667	1.25999	1.19402	1.18174	1.1249	1.09844	1.0599	1.1249	1.09844	1.06371	1.05518	1.05293	1.03128	1.01744	1.01893	1.01228	1.00562	1.02208	0.999576
80	1.2572	1.1988	1.18087	1.12074	1.10682	1.05966	1.12074	1.10682	1.06741	1.05124	1.05859	1.03287	1.0144	1.02847	1.01328	1.00366	1.02465	1.00366
80.5333	1.25482	1.19344	1.17659	1.12084	1.10649	1.05902	1.12084	1.10649	1.06395	1.0547	1.05975	1.0283	1.01998	1.02162	1.01366	1.00963	1.02146	0.999922
81.0667	1.25817	1.19804	1.18055	1.12576	1.10353	1.05649	1.12576	1.10353	1.06814	1.05434	1.05543	1.02934	1.02167	1.02335	1.01259	1.01117	1.02444	1.00273
81.6	1.26337	1.19583	1.18319	1.12323	1.10734	1.06319	1.12323	1.10734	1.06867	1.05685	1.06008	1.03123	1.02104	1.02614	1.02106	1.01277	1.02301	1.004
82.1333	1.26172	1.19712	1.17748	1.12325	1.10357	1.06063	1.12325	1.10357	1.06168	1.05494	1.05697	1.02528	1.02256	1.02151	1.01581	1.00869	1.02058	0.997705
82.6667	1.25694	1.19319	1.177	1.11908	1.1071	1.0579	1.11908	1.1071	1.06113	1.05295	1.05624	1.03348	1.01708	1.02665	1.01043	1.00837	1.0192	1.00135
83.2	1.25333	1.19746	1.17758	1.12097	1.11145	1.06349	1.12097	1.11145	1.06848	1.05739	1.06352	1.03278	1.01605	1.03043	1.01115	1.0079	1.02323	0.99994
83.7333	1.26383	1.19591	1.18198	1.12917	1.10672	1.06102	1.12917	1.10672	1.06272	1.05494	1.05882	1.0299	1.02008	1.02164	1.01251	1.01084	1.0246	1.00108
84.2667	1.25631	1.19633	1.17872	1.12303	1.1004	1.05814	1.12303	1.1004	1.06423	1.05691	1.05524	1.02778	1.02053	1.02268	1.01599	1.00746	1.01882	1.0007
84.8	1.25784	1.19973	1.17659	1.12352	1.1071	1.06143	1.12352	1.1071	1.06698	1.05668	1.05933	1.03158	1.01824	1.02638	1.01368	1.00795	1.02272	1.00315
85.3333	1.25918	1.19438	1.17961	1.12406	1.10506	1.05605	1.12406	1.10506	1.06523	1.05612	1.05463	1.03193	1.02119	1.02529	1.01957	1.01375	1.02135	0.999573
85.8667	1.26099	1.19659	1.17851	1.12397	1.10646	1.05908	1.12397	1.10646	1.06236	1.05967	1.05847	1.03224	1.02069	1.02612	1.01118	1.01204	1.02393	1.00248
86.4	1.25493	1.19809	1.17996	1.11691	1.10438	1.06508	1.11691	1.10438	1.06909	1.05632	1.05346	1.03116	1.01643	1.02259	1.01809	1.01117	1.02022	1.0038
86.9333	1.26074	1.19403	1.17964	1.12684	1.10028	1.06293	1.12684	1.10028	1.06711	1.06233	1.05772	1.03295	1.02124	1.02337	1.01433	1.01394	1.01821	1.00302
87.4667	1.26384	1.19981	1.17756	1.12753	1.11248	1.06184	1.12753	1.11248	1.06352	1.06038	1.0614	1.02385	1.02397	1.02922	1.01302	1.01484	1.02652	0.999635
88	1.25638	1.19311	1.18504	1.12526	1.10572	1.06204	1.12526	1.10572	1.07116	1.05787	1.06087	1.03798	1.02381	1.02227	1.0197	1.01475	1.01637	1.00662
88.5333	1.25844	1.1955	1.18147	1.12318	1.10619	1.06126	1.12318	1.10619	1.06919	1.05946	1.05737	1.03493	1.01959	1.02694	1.01922	1.01106	1.02237	1.00523
89.0667	1.2572	1.20061	1.1755	1.12876	1.11145	1.05897	1.12876	1.11145	1.06845	1.0621	1.05608	1.03072	1.02179	1.02909	1.01272	1.00856	1.02323	0.995975
89.6	1.25853	1.19849	1.18157	1.12435	1.11003	1.06588	1.12435	1.11003	1.06857	1.05639	1.05914	1.03356	1.02072	1.03008	1.01577	1.00757	1.02068	1.00242
90.1333	1.25688	1.19632	1.18922	1.12773	1.10712	1.06343	1.12773	1.10712	1.06953	1.06092	1.05419	1.03239	1.01956	1.01995	1.01711	1.01236	1.01852	1.00864
90.6667	1.25863	1.1981	1.18259	1.12851	1.10843	1.06362	1.12851	1.10843	1.06494	1.06038	1.05606	1.03292	1.02501	1.02425	1.01392	1.01484	1.02173	0.99926
91.2	1.25759	1.1977	1.18195	1.12148	1.11511	1.05961	1.12148	1.11511	1.06534	1.06208	1.05749	1.03592	1.02372	1.02636	1.01399	1.01296	1.02503	1.00421
91.7333	1.25822	1.20038	1.17743	1.11932	1.10985	1.06245	1.11932	1.10985	1.06958	1.05668	1.05991	1.03148	1.02096	1.02594	1.0114	1.01057	1.02838	1.00096
92.2667	1.26328	1.19055	1.18124	1.12733	1.11017	1.05919	1.12733	1.11017	1.06238	1.06446	1.06086	1.02933	1.02202	1.02504	1.01719	1.01333	1.02415	1.00081
92.8	1.256	1.19686	1.17673	1.12352	1.11266	1.06097	1.12352	1.11266	1.06375	1.06305	1.06173	1.032	1.02092	1.02595	1.01306	1.01142	1.02398	1.00265
93.3333	1.25888	1.19631	1.17939	1.12521	1.11001	1.06182	1.12521	1.11001	1.06485	1.06045	1.05746	1.03092	1.02322	1.02422	1.01407	1.01069	1.02141	0.998997
93.8667	1.25561	1.19402	1.18024	1.12786	1.10785	1.06268	1.12786	1.10785	1.07057	1.06192	1.05648	1.02988	1.02142	1.02434	1.01614	1.01412	1.02505	1.00158
94.4	1.25101	1.19643	1.17579	1.12592	1.10843	1.06072	1.12592	1.10843	1.06565	1.05744	1.06097	1.02949	1.02422	1.02654	1.01159	1.01101	1.01858	1.00389
94.9333	1.25693	1.19842	1.18115	1.13013	1.10957	1.05953	1.13013	1.10957	1.06615	1.06252	1.05911	1.03252	1.02745	1.0283	1.01466	1.01132	1.02337	1.00437
95.4667	1.25941	1.20157	1.18136	1.12893	1.10773	1.0649	1.12893	1.10773	1.06734	1.0643	1.0621	1.03963	1.028	1.02746	1.01814	1.01339	1.0233	1.0077
96	1.2555	1.19152	1.18002	1.12366	1.10798	1.06033	1.12366	1.10798	1.06716	1.06199	1.05578	1.03056	1.02154	1.02247	1.01362	1.01373	1.0182	1.00462
96.5333	1.25597	1.19575	1.17891	1.12255	1.10358	1.06087	1.12255	1.10358	1.06892	1.05911	1.05326	1.03607	1.02531	1.02367	1.01227	1.01237	1.02018	1.00306
97.0667	1.2543	1.19585	1.18399	1.12739	1.11141	1.06631	1.12739	1.11141	1.07083	1.06385	1.05691	1.02967	1.02464	1.02501	1.01644	1.01332	1.02043	1.00825
97.6	1.25344	1.20226	1.17377	1.12633	1.11138	1.06177	1.12633	1.11138	1.06143	1.0583	1.063	1.02886	1.02211	1.02909	1.00723	1.01374	1.02425	0.999502
98.1333	1.2494	1.19844	1.17935	1.12076	1.10663	1.06479	1.12076	1.10663	1.0695	1.05618	1.05723	1.03572	1.01945	1.02647	1.01671	1.00878	1.0215	1.00232
98.6667	1.25781	1.19334	1.18133	1.12839	1.10656	1.06487	1.12839	1.10656	1.06785	1.06131	1.05957	1.02933	1.02672	1.02552	1.01632	1.01373	1.01861	1.00695
99.2	1.25488	1.19311	1.18447	1.12571	1.1066	1.06607	1.12571	1.1066	1.0721	1.05877	1.06139	1.03523	1.02205	1.02736	1.02142	1.00981	1.02363	1.00814
99.7333	1.25311	1.20173	1.18097	1.12887	1.11243	1.06038	1.12887	1.11243	1.06425	1.06188	1.05922	1.03606	1.02493	1.03168	1.01507	1.01396	1.03041	1.00641
100.267	1.2519	1.19409	1.18148	1.12535	1.10723	1.06572	1.12535	1.10723	1.07146	1.06024	1.05521	1.03403	1.02378	1.02723	1.01778	1.01116	1.02617	1.00514
100.8	1.25261	1.20209	1.17623	1.12629	1.1145	1.05525	1.12629	1.1145	1.06525	1.05871	1.06056	1.03339	1.02325	1.02993	1.01135	1.01302	1.02647	1.00495
101.333	1.25081	1.19908	1.18004	1.12153	1.1034	1.06282	1.12153	1.1034	1.06548	1.05648	1.06134	1.03326	1.02281	1.02853	1.01684	1.00787	1.02157	1.00188
101.867	1.25337	1.19079	1.17835	1.12325	1.10592	1.0648	1.12325	1.10592	1.06878	1.05873	1.05732	1.03321	1.02298	1.01914	1.01803	1.01306	1.02147	1.00746
102.4	1.25402	1.19575	1.18092	1.12435	1.10485	1.06885	1.12435	1.10485	1.07288	1.06263	1.05569	1.03909	1.02666	1.02779	1.01805	1.01343	1.02424	1.0051
102.933	1.25249	1.19433	1.17532	1.12547	1.1092	1.05606	1.12547	1.1092	1.06619	1.05992	1.0566	1.03176	1.02368	1.02736	1.01135	1.00914	1.02782	1.00107
103.467	1.25568	1.19293	1.18407	1.12796	1.10516	1.06738	1.12796	1.10516	1.06716	1.06433	1.05815	1.03732	1.02302	1.02326	1.02104	1.01139	1.02115	1.00476
104	1.2562	1.19397	1.17732	1.13093	1.10562	1.06414	1.13093	1.10562	1.06676	1.06691	1.05895	1.03236	1.02311	1.02646	1.01625	1.01664	1.01642	1.0061
104.533	1.25292	1.19823	1.17645	1.12956	1.11499	1.0598	1.12956	1.11499	1.06668	1.06718	1.06451	1.0292	1.02518	1.02974	1.01497	1.0166	1.02434	1.00264
105.067	1.25884	1.19355	1.18058	1.12883	1.10929	1.06433	1.12883	1.10929	1.06659	1.06175	1.05701	1.03095	1.02337	1.0249	1.01347	1.00879	1.02211	1.00636
